# Supplementary material for: Mesenchymal ovarian cancer cells promote CD8+ T cell exhaustion through the LGALS3-LAG3 axis
Source: NPJ Syst Biol Appl. 2023 Dec 12;9:61. doi: 10.1038/s41540-023-00322-4 (PMC10716312; doi:10.1038/s41540-023-00322-4)
Supplement: Supplementary file 3 — Supplemental Data 1 [file 41540_2023_322_MOESM3_ESM.xlsx]

## Sheet: Supplemental Data 1
pathway	pval	padj	log2err	ES	NES	size	leadingEdge
Hornburg_EMT	0.00487914	0.0252626	0.407018	0.615263	2.00921	12	SFRP1|VIM|COL1A2|FSTL1|IGFBP4|FBLN1
E2F_TARGETS	0.108889	0.235926	0.202072	0.265071	1.30797	45	NAP1L1|HMGB2|PTTG1|STMN1|RAD51AP1|SMC3|CBX5|HMGB3|TOP2A|SSRP1|CDKN1B|CENPM|CDK4|CDKN1A|TRA2B|PRKDC|MAD2L1|NASP|CDK1|SMC4|DEK|PSIP1|TMPO|UBE2T|MKI67
ANGIOGENESIS	0.164241	0.320628	0.156312	0.466156	1.29843	8	FSTL1|CCND2|COL3A1|JAG1|FGFR1|APP
OXIDATIVE_PHOSPHORYLATION	0.105263	0.235926	0.181383	-0.290734	-1.3704	41	COX7B|COX6C|NDUFB7|CYC1|ATP6V0B|COX6A1|SLC25A6|NDUFA1|COX5B|COX8A|MRPS12|UQCRFS1|NDUFB2|ATP6V0E1|MDH2|CYCS|NDUFC2|NDUFA3|UQCR11|UQCRB|MRPS15|AIFM1
ALLOGRAFT_REJECTION	0.0491803	0.134599	0.276501	-0.336912	-1.46046	33	B2M|CDKN2A|HLA-A|THY1|CD47|HLA-DRA|CD74|TIMP1|CAPG|TAPBP|STAT1|TAP1|TPD52|HLA-E|FLNA|EIF3J|NME1|BCL3|IRF7|ICAM1|DEGS1|HLA-DQA1|TNF
EPITHELIAL_MESENCHYMAL_TRANSITION	0.0262298	0.0909301	0.352488	-0.332431	-1.60151	47	MGP|NNMT|GADD45A|MYL9|TFPI2|TPM4|SAT1|FN1|TAGLN|THY1|PMEPA1|IL32|VEGFA|TIMP1|TNFRSF12A|AREG|IGFBP3|DPYSL3|CAPG
INTERFERON_ALPHA_RESPONSE	1.32282e-08	2.29289e-07	0.74774	-0.619512	-2.81407	38	ISG15|IFI27|B2M|LY6E|IFITM1|HLA-C|BST2|IFITM3|LGALS3BP|CD47|CD74|IRF1|PSME2|OAS1|PSME1|MX1|PARP14|PSMB9|IFI44L|PSMB8|UBE2L6|TXNIP
INTERFERON_GAMMA_RESPONSE	7.65614e-10	1.9906e-08	0.801216	-0.56705	-2.85947	56	ISG15|IFI27|B2M|LY6E|MT2A|HLA-B|BST2|HLA-A|IFITM3|TNFAIP2|TNFSF10|LGALS3BP|VAMP8|CD74|IRF1|PSME2|SOD2|PSME1|MX1|RNF213|PARP14|PSMB9|NFKBIA|IFI44L|PSMB8|UBE2L6|TXNIP|TAPBP|STAT1|TAP1|MTHFD2|HLA-DRB1|RTP4|SOCS3|C1S|C1R|IFIT1|IFI44|OAS3|PLSCR1|IFI35|IRF7|ICAM1|USP18|IFIT3|PSMB2
Malignant_Specific_EMT	9.6853e-22	5.03635e-20	1.20398	-0.509925	-3.23897	188	ISG15|B2M|TACSTD2|HES1|IFITM1|C19orf33|FOLR1|HLA-C|BST2|HLA-A|MSLN|MFGE8|ZFP36|S100A13|XIST|HIST1H1C|PDZK1IP1|VMP1|TNFSF10|MALAT1|LGALS3BP|TM4SF1|LAPTM4B|CD151|ELF3|KLF6|TAGLN2|MYL9|OCIAD2|PPP1R14B|PRSS23|SYNGR2|BHLHE40|ASS1|SNCG|CEBPD|TPM4|EFNA1|ATF3|ARPC1B|ATP6V0B|PDIA3|SPINT2|SAT1|FN1|KLK10|HSPA1A|CHI3L1|TAGLN|ZFP36L1|CD47|BCAM|FOSB|PMEPA1|GSN|SLC25A6|NDUFB9|SH3BGRL3|GRN|TSC22D1|PSME2|KLK6|IL3…
