# Supplementary material for: Mesenchymal ovarian cancer cells promote CD8+ T cell exhaustion through the LGALS3-LAG3 axis
Source: NPJ Syst Biol Appl. 2023 Dec 12;9:61. doi: 10.1038/s41540-023-00322-4 (PMC10716312; doi:10.1038/s41540-023-00322-4)
Supplement: Supplementary file 4 — Supplemental Data 2 [file 41540_2023_322_MOESM4_ESM.xlsx]

## Sheet: h
	CTRL_AAACCTGGTAGCTCCG-1	CTRL_AAACCTGGTATGAATG-1	CTRL_AAACCTGGTGTGACGA-1	CTRL_AAACCTGTCAGTTCGA-1	CTRL_AAACCTGTCATGTAGC-1	CTRL_AAACCTGTCCGCAAGC-1	CTRL_AAACCTGTCCGTTGCT-1	CTRL_AAACCTGTCGTCCAGG-1	CTRL_AAACCTGTCTGGCGAC-1	CTRL_AAACGGGAGATCGATA-1	CTRL_AAACGGGAGCTGTCTA-1	CTRL_AAACGGGAGTAGTGCG-1	CTRL_AAACGGGCACCCATGG-1	CTRL_AAACGGGCATTACCTT-1	CTRL_AAACGGGGTATGAATG-1	CTRL_AAACGGGGTTCTGAAC-1	CTRL_AAACGGGTCCTAAGTG-1	CTRL_AAACGGGTCTGTACGA-1	CTRL_AAAGATGAGATCCCAT-1	CTRL_AAAGATGAGATCGGGT-1	CTRL_AAAGATGAGTAGGCCA-1	CTRL_AAAGATGAGTGGGTTG-1	CTRL_AAAGATGCAATCCAAC-1	CTRL_AAAGATGCACAAGACG-1	CTRL_AAAGATGGTATTCGTG-1	CTRL_AAAGATGGTCAAAGCG-1	CTRL_AAAGATGGTCCTGCTT-1	CTRL_AAAGATGGTCTACCTC-1	CTRL_AAAGATGTCATGTCTT-1	CTRL_AAAGATGTCGCATGAT-1	CTRL_AAAGCAAAGACTACAA-1	CTRL_AAAGCAAAGCGATCCC-1	CTRL_AAAGCAAAGCTCCTTC-1	CTRL_AAAGCAACACCGAAAG-1	CTRL_AAAGCAACAGACGCAA-1	CTRL_AAAGCAATCCAGATCA-1	CTRL_AAAGTAGAGGGCTTCC-1	CTRL_AAAGTAGGTCTTTCAT-1	CTRL_AAAGTAGTCTCTAGGA-1	CTRL_AAATGCCAGACAGACC-1	CTRL_AAATGCCAGGAGTTGC-1	CTRL_AAATGCCAGGCGTACA-1	CTRL_AAATGCCAGGCTAGCA-1	CTRL_AAATGCCCAAGTTGTC-1	CTRL_AAATGCCCACCGTTGG-1	CTRL_AAATGCCTCTCACATT-1	CTRL_AACACGTCAGGCTGAA-1	CTRL_AACACGTGTAAATGTG-1	CTRL_AACACGTGTATATCCG-1
nmf1	0.000220803	0.000309233	0.000220973	0.000271203	0.000242801	0.000350491	0.000223248	0.000180187	0.000304267	0.000334554	0.000281467	0.000258815	0.000276958	0.000260188	0.00027476	0.000286717	0.000287103	0.000291355	0.000278115	0.000282456	0.000281125	0.000266259	0.000254775	0.000262564	0.000259714	0.00023057	0.00032801	0.000151757	0.000256875	0.00033149	0.000323963	0.00028915	0.000304718	0.000281799	0.000291368	0.000266457	0.000266439	0.000296591	0.000275625	0.000297939	0.000232028	0.000325648	0.000316414	0.000254525	0.000226548	0.000248481	0.000333712	0.000280078	0.000253807
nmf2	0	0	3.87807e-05	0	2.22573e-05	1.38195e-05	0	0	0	6.80499e-06	0	0	0	0	3.89829e-05	7.58945e-05	0	0	0	0	0	0	0	0	0	0	2.24564e-05	5.75893e-05	0	0	0	0	0	1.06069e-05	0	0	0	0	1.65961e-06	0	0	1.28604e-05	0	0	7.04679e-05	1.65215e-05	0	4.2509e-06	0
nmf3	2.27867e-05	0.000218875	0.000159627	0.000105987	3.59079e-05	0.000157252	6.4356e-05	8.30616e-05	0.000122728	0.000105369	9.12294e-05	0.000233968	7.2493e-05	6.05408e-05	6.33854e-05	1.94991e-06	0.000156416	6.41331e-05	7.28343e-05	0.000145988	0.000106169	0.000161567	6.22665e-05	5.45473e-05	5.97082e-05	3.13945e-05	0	8.17579e-05	0.000177361	9.06326e-05	0.000161845	4.68103e-05	2.33766e-05	0.000204451	7.39417e-05	0.000138107	0.000102168	6.59205e-05	6.2133e-05	0.000222146	8.42759e-05	1.9869e-05	0	0.000117761	0.000172297	0.000203964	0.00018696	0.000196516	6.12503e-05
nmf4	0.000211184	7.47683e-06	0.000107648	0.000114319	0.000245086	0	0.000100545	0.00019104	8.66511e-05	0.000105011	0.000185342	1.86117e-06	5.71007e-05	0.000250515	0.00034132	6.80938e-05	0.000120576	0.000179741	0.000241221	0.000138986	0.000103123	0.000114003	0.000198967	0.000194465	0.000197079	0.00015238	0.000113165	0.000202372	9.29766e-05	0.000109501	0	0.000194153	0.000167301	0.000143457	0.000203498	0.000166012	0.000213569	0.000134678	0.000209033	1.3484e-05	0.000149447	0.000293233	0.000240001	0.000172969	0.00010899	6.28716e-05	0	0.000140371	0.000197525
nmf5	8.11655e-05	0	0.000100296	0.000105991	1.58801e-05	0	7.21292e-05	0	3.59458e-05	4.1964e-05	0	3.30339e-05	0.000138398	6.35988e-05	2.98009e-06	9.54257e-05	1.4662e-05	1.05295e-06	0	0.000126993	6.23419e-05	2.2621e-05	4.49979e-05	4.34807e-05	2.96402e-05	0	0	0	2.12185e-05	4.95607e-05	0	1.3081e-05	3.6588e-05	0	8.77769e-06	6.52064e-05	0	0	1.84428e-05	0	6.66096e-06	3.1672e-06	5.72935e-05	0	6.41147e-05	5.49684e-05	0	1.86085e-05	0
nmf6	0.000106825	4.75622e-05	7.57338e-05	0.000141787	9.11486e-05	0.000122886	7.30373e-06	0.000225891	8.78534e-06	0.000126952	0.000186052	0.00014063	0.000118171	0.000133966	4.60258e-05	8.40992e-05	5.61821e-05	0.000193706	0.000129051	4.54702e-05	1.30212e-05	0.000104284	5.30535e-05	0.000208363	0.000135505	0.000204639	0.000238347	0.000282581	0.000130991	0.000118799	0.000171973	0.000212113	8.52255e-05	0	0.000218114	8.60192e-05	0.00010506	0.000162228	0.000115411	0	0.000270513	7.3727e-05	0.000108815	0.000152546	7.37935e-05	0.000118198	3.36148e-05	0	0.000145066
nmf7	0.000247899	6.04365e-05	5.31375e-05	0	4.43751e-05	0	0.000354708	5.9337e-06	0.000208351	0.000124222	8.54488e-05	0.000133143	0.000212302	0.000153078	7.07659e-05	7.35166e-05	2.20515e-05	6.18117e-05	4.24221e-05	0	0.000195783	0.000185519	0.000252329	0.000102758	0.000176713	2.30932e-05	4.63131e-05	7.25844e-05	0.000103215	0.000118077	8.66756e-05	0.000104332	0.000256144	0	2.63574e-05	0.000150074	0.000115361	0.000146685	4.18748e-05	5.30318e-05	7.41823e-05	5.894e-05	0.000149422	0.000129565	8.8731e-05	7.5949e-05	0.000130312	0	3.62204e-05
nmf8	8.89145e-05	0.000159154	5.83424e-05	0.000127696	0.000125014	0.000188378	0.000120248	0.000126167	0.000144287	8.89964e-05	0.00011093	0.00011154	0.000107329	7.03604e-05	3.82232e-05	0.000148258	0.000101669	0.0001106	0.000135058	6.95462e-05	0.000123867	0.000100971	8.43017e-05	9.68352e-05	6.98223e-05	0.000161962	0.000173787	0.000123277	6.9e-05	0.000119533	0.000179475	0.000104842	0.000116865	9.90679e-05	0.000121653	6.73035e-05	9.07788e-05	0.000148196	9.77068e-05	0.000153909	0.000111581	8.19179e-05	9.23151e-05	0.000118468	8.43933e-05	0.000137398	0.000191096	8.82633e-05	0.000110588
nmf9	0.000171096	0.000164691	3.12388e-05	0	0.00028476	7.49743e-05	0.000106196	0.000271507	3.67686e-05	4.67297e-05	9.47452e-05	8.29902e-05	0.000109151	1.60249e-05	0.000211743	0.000159567	0.000313161	0.000141701	3.32114e-05	0	0.000173802	6.77148e-05	0.000129371	0.000113006	0.000191032	0.000303174	0.000130626	0.000141223	7.69766e-05	9.9161e-05	1.4659e-06	9.19275e-05	6.5093e-05	0.000300787	1.51556e-05	8.46828e-05	0.0001802	6.32063e-05	0.000317099	0.000235803	0.000110621	5.60492e-05	2.6506e-05	0.000100689	9.02772e-05	7.15881e-05	2.52578e-05	0.000180011	0.000329776
nmf10	0	0	0.000285536	0.000116975	1.39679e-07	4.73506e-06	6.99535e-05	5.50213e-05	3.99855e-05	9.74172e-05	0	2.94649e-05	3.65821e-05	6.16727e-05	1.74593e-05	0.000105341	1.23983e-05	4.60942e-05	0	0.000200871	0	2.02753e-05	4.19812e-05	0	5.27873e-05	0	0	4.70111e-06	0.000174798	5.69294e-06	3.83035e-05	3.44559e-05	3.94788e-05	2.08006e-05	0	3.34546e-05	0	0	0	4.73533e-06	5.73697e-05	4.77623e-05	8.39305e-05	0	7.02971e-05	0	0	0.000132289	0
[truncated: 5,000 more columns]

## Sheet: w
	nmf1	nmf2	nmf3	nmf4	nmf5	nmf6	nmf7	nmf8	nmf9	nmf10
RP11-34P13.7	2.95146e-07	1.39255e-06	0	6.41584e-07	3.49901e-07	0	0	0	0	2.39521e-07
FO538757.2	7.32818e-05	6.83901e-05	2.29503e-05	0.000100079	7.99618e-05	4.44095e-05	5.68704e-05	0	6.87739e-05	6.89832e-05
AP006222.2	1.6085e-05	5.10267e-05	7.87785e-05	7.79699e-05	4.58114e-06	1.86218e-05	1.28668e-05	2.75186e-05	2.83189e-05	7.12744e-05
RP4-669L17.10	1.42086e-06	4.25656e-07	1.62788e-06	0	7.93984e-07	0	7.67408e-07	5.40232e-07	9.29054e-07	2.16314e-07
RP5-857K21.4	4.87844e-07	0	8.33135e-07	0	0	1.41887e-07	1.93172e-07	0	0	1.54606e-07
RP11-206L10.9	7.5788e-06	1.72391e-06	1.34963e-05	1.13886e-05	0	0	1.44978e-05	0	9.93243e-07	9.35013e-06
LINC00115	1.52192e-06	0	6.28772e-07	3.15737e-06	3.72667e-07	5.39815e-06	0	3.9899e-06	3.17962e-06	1.17758e-06
FAM41C	5.8481e-06	1.45937e-05	3.86428e-05	2.15396e-05	1.78121e-05	1.06695e-05	4.17687e-06	1.2087e-05	6.71674e-06	0
RP11-54O7.1	2.09725e-06	0	1.72642e-06	1.00096e-06	7.51847e-07	1.00437e-08	0	0	0	4.25182e-06
RP11-54O7.2	7.05054e-07	1.40303e-07	0	0	2.30564e-07	0	0	2.5437e-07	0	2.86475e-07
RP11-54O7.3	9.32139e-07	0	0	7.76225e-07	3.9716e-06	0	1.66466e-08	0	0	5.9612e-07
SAMD11	0	0	0	7.75989e-06	7.34026e-05	0	9.77923e-06	0	1.12697e-05	2.43571e-06
NOC2L	0.000116747	0.000111333	3.86829e-05	3.51988e-05	1.14798e-05	9.18358e-05	6.62391e-05	0.000141817	0.000137702	3.25867e-05
KLHL17	4.14553e-06	1.37148e-05	0	5.49216e-06	3.25222e-06	0	3.53534e-06	0	1.05191e-05	1.2703e-05
PLEKHN1	0	5.82692e-05	0	1.26919e-05	2.68616e-05	7.43087e-06	0	0	2.66401e-05	2.80235e-05
PERM1	2.71029e-07	0	4.70618e-07	1.35461e-06	1.68902e-06	9.51244e-07	7.80372e-08	0	0	1.44544e-06
RP11-54O7.17	7.0504e-06	2.00465e-08	4.74892e-06	8.99792e-07	5.58128e-06	0	1.94664e-05	0	0	8.26951e-06
HES4	0.000306009	0	0.000172531	0.000208082	0.000376872	8.74906e-05	0.000744115	0	6.75034e-05	0.00037982
ISG15	1.94199e-05	0	0.000180619	5.91423e-05	6.84307e-05	0.000263396	0.000120089	0	0	0.000345003
AGRN	0.000151943	0.000329059	0	0.000164858	0.000196464	0	6.44923e-05	0	4.46119e-05	0.00033256
RNF223	1.45581e-05	0	2.17076e-05	0	7.821e-06	0	0	0	3.40085e-05	1.86029e-05
C1orf159	2.30628e-05	3.07436e-05	8.78342e-06	1.4769e-05	0	0	4.51081e-05	0	7.12744e-05	3.51323e-05
RP11-465B22.8	4.54416e-06	5.24836e-06	0	7.98622e-06	9.73083e-06	0	8.33464e-07	0	1.39535e-05	9.13154e-06
TTLL10	9.47591e-07	0	5.01873e-07	0	1.75505e-06	1.06184e-06	0	0	1.83925e-06	8.71271e-07
TNFRSF4	0	5.60791e-07	0	0	0	0	0	7.40792e-07	9.01018e-07	5.14215e-07
SDF4	0.000138885	0.00019572	0.000183084	0.000166915	0.000175542	0.000219004	0.00019672	7.47348e-07	0.000109331	0.000210517
B3GALT6	5.32134e-05	9.20824e-05	0.00010459	0.0001127	5.03832e-05	2.72278e-05	0.000154548	7.16361e-05	4.40986e-05	6.15909e-05
FAM132A	0	0	0	0	0.000134804	0	0	0	0	0
RP5-902P8.12	1.07947e-06	0	1.78437e-06	2.63345e-07	6.08371e-07	0	6.15327e-07	0	0	0
UBE2J2	5.2743e-05	7.94203e-05	0.000246354	0.000214496	0.000108914	0.000232062	0.000134784	0.00018831	0.000175407	8.92403e-06
RP5-902P8.10	2.74296e-07	0	0	6.21437e-08	0	0	1.47064e-07	0	7.19607e-09	0
SCNN1D	1.03852e-06	0	0	2.80422e-06	1.4513e-06	0	3.38e-07	0	0	3.47985e-06
ACAP3	3.74725e-05	3.81048e-05	0	3.08459e-05	2.45919e-05	0	5.52369e-05	0	0	3.13541e-05
PUSL1	2.02783e-05	5.6499e-06	0.00012121	5.05232e-05	1.26454e-06	4.61584e-05	0.000162319	7.06427e-05	5.30413e-05	7.57726e-06
CPSF3L	4.20231e-05	5.95212e-05	8.46302e-06	0	3.16023e-05	0.000103372	7.56364e-05	7.65499e-05	7.06185e-05	7.60304e-05
CPTP	5.80099e-06	7.63706e-05	7.04122e-05	7.78166e-05	0	5.12881e-05	0.000108407	1.94903e-05	9.96792e-05	0.00010807
TAS1R3	0	1.75424e-06	0	0	0	0	1.96961e-07	0	1.98197e-06	4.35059e-06
DVL1	2.64006e-05	0.000150863	5.37325e-06	5.94843e-05	0.000123011	0	4.99546e-05	0	0.000113128	9.56696e-05
AURKAIP1	0.000345171	0.000183847	0.000761829	0.000512237	0.000277064	0.00055358	0.00049584	0.000508362	0.000485948	0.000170514
CCNL2	5.65109e-05	0.000123992	1.85971e-05	5.64287e-05	6.16449e-05	8.369e-06	1.89572e-05	1.13984e-05	2.62084e-05	0.000106464
MRPL20	0.000355179	0.000118291	0.000656808	0.000228449	0.000164638	0.000389872	0.000325223	0.000146593	0.000351932	0.000118942
RP4-758J18.13	4.27685e-06	2.70925e-06	2.84901e-06	1.5263e-06	0	0	8.01931e-07	0	1.04803e-06	3.10466e-06
ANKRD65	2.61325e-06	2.96002e-07	7.65227e-06	3.55635e-05	4.24502e-06	2.78683e-05	2.34525e-07	1.26811e-05	1.28057e-05	3.39475e-05
RP4-758J18.7	2.8892e-08	0	0	1.48934e-07	0	0	0	0	3.23096e-07	0
VWA1	7.92436e-06	1.64121e-05	0	2.91465e-05	9.80127e-06	3.94597e-05	6.54026e-05	1.54211e-05	1.0883e-05	4.13281e-05
ATAD3C	4.26224e-06	6.59186e-06	1.16011e-06	0	1.65158e-06	0	2.38835e-06	0	0	3.59554e-06
ATAD3B	2.43546e-05	0.00012281	7.10276e-05	0	0	4.0493e-05	0.000142378	0	6.7544e-05	2.0231e-05
ATAD3A	4.48936e-05	3.5301e-05	4.33944e-05	0	0	2.86621e-05	0.000144052	0	0.000124605	3.71406e-05
TMEM240	2.27234e-06	8.4578e-06	0	4.24689e-07	2.10529e-06	0	4.08139e-06	0	2.99892e-06	3.97346e-06
SSU72	0.000213926	0.00017809	0.00060896	0.000521572	0.000263332	0.000231739	0.000325523	0.000509993	0.000176258	0.000126731
RP5-832C2.5	7.55199e-06	1.8657e-06	5.2502e-06	2.03673e-06	3.98971e-07	1.77263e-06	7.25767e-06	0	0	6.75155e-06
C1orf233	4.24665e-07	0	0	0	0	0	0	0	0	0
RP11-345P4.9	1.05627e-05	0	2.41075e-06	4.06648e-06	5.83132e-06	1.17358e-05	2.04433e-06	0	0	0
MIB2	3.63309e-05	3.11942e-05	6.9597e-06	5.16503e-05	2.59603e-05	2.49073e-05	1.75788e-05	0	0	1.07353e-05
MMP23B	1.90469e-07	1.31297e-06	0	0	2.24044e-08	0	5.95044e-07	0	1.27455e-07	1.2968e-07
CDK11B	6.03589e-05	7.01136e-05	0	0	5.3702e-05	8.83096e-05	0.000111987	3.24252e-06	0.000161153	3.82902e-05
RP11-345P4.10	4.64075e-06	1.52648e-06	1.71273e-06	1.15625e-07	4.15311e-06	1.01918e-06	0	0	0	1.40664e-06
SLC35E2B	3.66357e-05	0.000103061	0	0.000103477	7.61337e-05	0	3.73741e-05	0	0	0.000144546
CDK11A	9.57466e-06	3.47966e-05	1.9239e-05	0	2.71987e-05	7.87489e-05	4.54104e-05	1.30348e-05	7.88348e-05	1.86965e-05
SLC35E2	3.37085e-06	4.72901e-06	0	6.40217e-06	2.44774e-06	0	2.34428e-06	0	5.36958e-07	1.24097e-06
NADK	0.000116093	6.35157e-05	4.50426e-05	0.000124021	3.87751e-05	3.17474e-05	0.000156969	9.49845e-05	5.27546e-05	5.1438e-05
GNB1	0.000116498	0.000346521	0.000221095	0.000291831	0.00020814	0.000105473	0.000168994	0.000127614	0.000168691	0.000301595
RP1-140A9.1	3.4979e-06	1.0476e-06	1.03397e-06	8.41169e-07	3.24226e-06	2.59892e-06	0	1.59578e-06	0	1.31998e-06
TMEM52	5.35968e-06	0	0	2.25761e-06	0	0	1.10659e-05	0	3.85992e-06	0
CFAP74	1.24966e-06	4.48239e-07	0	6.9689e-08	1.05836e-06	3.47261e-07	0	9.58709e-07	0	9.50713e-08
RP11-547D24.3	4.87185e-07	0	0	7.41561e-07	4.2593e-07	0	0	0	0	1.61744e-07
PRKCZ	2.39861e-05	3.37086e-05	0	1.24119e-05	4.12448e-05	2.03966e-05	2.76896e-05	1.34293e-05	0	4.07095e-05
RP5-892K4.1	2.96117e-07	0	0	5.59888e-07	1.74587e-06	4.35573e-08	1.01071e-06	2.15982e-06	0	0
RP11-181G12.2	9.71102e-07	3.92506e-06	0	9.65783e-07	1.31857e-06	0	2.17361e-06	0	0	1.50186e-06
FAAP20	8.92758e-05	0.000180334	0.000224819	0.000338977	0.000156928	0.000104388	0.00028975	0.000136084	0	0.000207037
SKI	1.1916e-05	4.63961e-05	0	1.62171e-05	3.16741e-05	0	1.4511e-05	0	3.58053e-05	1.4208e-05
MORN1	1.61085e-05	0	1.58277e-06	2.89547e-07	1.08648e-05	9.76473e-06	6.99788e-06	0	9.89586e-06	1.06853e-06
RER1	0.000124182	0.000195473	0.000371589	0.000142837	0.000304963	0.000435181	0.000242733	0	0.000249208	0.000314739
PEX10	5.53039e-05	3.34957e-05	6.39911e-05	9.81741e-05	4.85161e-05	4.60014e-05	4.66673e-05	3.68329e-05	2.08943e-05	2.9752e-06
PLCH2	0	1.07618e-05	0	4.68059e-06	3.67345e-06	0	0	0	0	0
PANK4	9.54195e-06	7.6508e-06	0	2.6918e-06	6.25603e-06	3.36148e-06	1.13613e-05	0	2.34462e-06	9.92782e-06
RP3-395M20.12	3.8078e-06	0	0	2.02283e-06	3.82512e-06	0	9.62179e-07	4.27737e-06	0	6.97498e-06
RP3-395M20.8	7.73488e-07	0	0	0	0	0	0	0	0	0
TNFRSF14	9.61875e-06	0	0	1.77591e-06	0	0	7.3107e-06	0	0	2.36269e-05
FAM213B	4.19628e-05	0	0	0	0	0	6.50907e-05	1.07703e-05	0	2.10473e-05
MMEL1	1.34695e-05	0	0	0	0	0	0	0	0	1.75025e-06
TTC34	9.11158e-07	0	0	1.68614e-06	9.13457e-07	7.54986e-07	8.11747e-07	0	0	0
PRDM16	3.11538e-06	0	0	4.36026e-06	0	1.40055e-07	0	0	0	0
ARHGEF16	5.83317e-05	0	0	4.06516e-05	7.07616e-05	7.74665e-05	6.86556e-05	0	3.70734e-05	3.51614e-05
RP11-168F9.2	1.52705e-06	0	9.00231e-07	0	2.98617e-06	0	6.58389e-07	0	9.91143e-08	1.09166e-06
MEGF6	7.23209e-07	1.74948e-06	0	4.37102e-06	2.4638e-06	0	0	0	0	0
RP11-46F15.2	2.80706e-07	0	0	5.36176e-08	8.51691e-08	6.286e-09	0	0	6.52578e-08	0
TPRG1L	4.57088e-05	5.87558e-05	1.36347e-06	2.40255e-06	4.23365e-05	0	0	0	0	0.000190924
WRAP73	7.92255e-06	3.54056e-05	4.00611e-05	2.3539e-05	0	6.50422e-05	3.91226e-05	4.88865e-07	5.68324e-05	2.73876e-05
TP73-AS1	1.5357e-06	8.2123e-06	0	1.40505e-05	0	0	2.35486e-05	0	1.22267e-05	2.94716e-05
SMIM1	0	1.52669e-05	0	4.41212e-05	3.71012e-05	5.92232e-06	1.75814e-05	0	0	4.77442e-05
LRRC47	5.76077e-05	5.9795e-05	1.92908e-05	3.12483e-05	3.33756e-05	3.67822e-05	0	0	5.95895e-05	3.41016e-05
RP1-286D6.5	0	2.27734e-07	0	7.46666e-07	8.66552e-07	0	1.82874e-07	0	0	3.48385e-07
CEP104	3.90096e-05	5.99919e-05	3.37999e-05	3.28963e-05	2.15908e-05	4.79413e-05	1.33075e-06	0	2.90891e-05	9.07157e-06
DFFB	4.76996e-06	0	3.58387e-06	3.21773e-06	0	4.85577e-06	1.02831e-06	1.17281e-05	6.50768e-06	1.52582e-08
C1orf174	4.75262e-05	4.34648e-05	6.68625e-05	3.08774e-05	0	6.11299e-05	0.0001059	0	0.000124146	0
LINC01134	0	0	2.50583e-06	4.55723e-06	3.15215e-06	1.05331e-07	8.869e-07	9.4174e-07	0	2.32481e-06
NPHP4	9.84495e-06	5.47446e-06	0	4.90821e-06	7.54368e-06	0	2.0561e-05	0	2.44245e-06	4.72326e-06
KCNAB2	2.6032e-05	0	7.78517e-06	1.00156e-05	6.64376e-06	0	3.75557e-05	0	5.36688e-06	1.73012e-05
CHD5	2.59736e-07	0	2.81803e-07	0	5.84872e-07	0	0	0	0	0
RPL22	0.000444946	0.000218644	0.000883916	0.000649544	0.000626802	0.000367414	0.000267121	0.00250771	7.8042e-06	0.000295882
RP1-120G22.11	1.5681e-06	0	0	7.66085e-06	2.09604e-07	6.4909e-08	8.19084e-07	0	0	0
RNF207	1.27181e-05	3.90599e-06	0	5.9294e-05	0	1.85631e-05	1.27324e-05	0	1.41712e-05	3.16296e-05
ICMT	0.000103174	0.000111811	6.42731e-05	8.71237e-05	5.71973e-05	0	0.000481044	0	0.000209584	0.000105217
LINC00337	0	0	0	9.41097e-07	8.0551e-08	0	1.46151e-05	0	3.54996e-06	6.48824e-06
GPR153	0	4.11897e-05	0	5.05111e-05	4.96376e-05	0	4.61055e-06	0	0	7.30167e-05
ACOT7	0	7.58131e-05	1.04617e-05	0	2.78805e-05	0.000166306	0.000156545	0	0.000179739	0.000116365
RP1-202O8.3	2.41639e-06	0	1.09829e-06	4.88496e-06	3.96186e-06	8.14007e-07	5.4161e-06	0	0	1.19935e-06
HES2	0	0	0	0	0	0	0	0	0	0.000124806
ESPN	1.41009e-06	0	4.38835e-07	0	1.12045e-06	0	0	0	0	4.03506e-07
TNFRSF25	1.66098e-07	6.83397e-06	5.36022e-07	6.66838e-06	0	0	0	0	0	1.01111e-05
PLEKHG5	0	7.53365e-06	0	1.1435e-05	0	0	1.46388e-06	5.46521e-06	0	1.42843e-05
NOL9	8.04783e-05	8.50916e-05	2.63135e-05	2.92419e-05	2.73159e-05	0	3.7168e-05	8.65769e-06	9.56276e-05	2.23855e-05
ZBTB48	1.13206e-05	4.35572e-06	1.036e-05	7.91716e-06	5.51071e-06	2.3096e-05	1.00026e-05	3.72983e-06	1.12387e-05	2.18086e-05
KLHL21	2.4361e-05	0.00010521	0	6.4794e-05	5.88769e-05	0	2.09704e-05	7.82586e-06	7.64485e-05	0.000128123
PHF13	2.02905e-05	1.19762e-05	0	2.53476e-06	9.03722e-06	0	0.000113908	0	0	1.31426e-05
THAP3	4.04114e-06	1.50238e-06	1.23066e-05	4.27275e-05	0	3.2206e-05	0	2.49467e-05	5.42449e-05	5.71545e-06
DNAJC11	6.97585e-05	6.7678e-05	1.1193e-05	3.47123e-05	1.46202e-05	0	2.46498e-05	5.92398e-06	3.95823e-05	2.89694e-05
RP11-312B8.1	1.7653e-06	0	0	3.90944e-06	5.3232e-07	4.17023e-06	0	0	1.39305e-06	0
CAMTA1	0.00020558	2.92337e-05	0.000381141	0.000426916	0.000275284	0.000144352	0.000391565	0.000178195	0.000107851	0.000206255
VAMP3	6.23159e-05	0.000112757	6.08995e-05	9.65527e-05	3.98106e-05	2.93106e-05	4.04638e-05	0	4.90734e-05	0.000161939
PER3	4.58353e-06	4.68523e-06	3.70977e-06	1.72099e-05	0	6.31468e-06	2.65975e-05	0	5.38498e-06	0
TNFRSF9	0	0	0	0	0	1.22221e-07	0	0	0	8.30165e-06
PARK7	0.000288191	6.99907e-05	0.000847325	0.000375408	0.000329213	0.000933248	0.000399021	0.000564316	0.000253346	0.00018362
ERRFI1	0.000110393	3.23437e-06	0	4.23085e-05	3.70084e-05	0	3.65241e-05	7.52128e-05	3.66708e-05	0.000290865
RP11-431K24.1	3.21752e-06	0	0	0	7.16196e-07	0	1.21781e-06	0	2.24656e-06	8.30434e-07
RERE	0.000108045	0.000148963	7.31174e-06	6.64163e-05	0.000110922	0	0	3.82158e-05	8.1534e-05	6.7268e-05
ENO1	0.000551424	0.000379605	0.000110669	0.000106883	0.000416645	0.00102685	0.000353205	0.00105057	0.000610894	0.000266886
ENO1-AS1	1.15584e-05	0	1.02519e-05	1.15829e-05	6.50786e-06	0	7.64575e-06	0	2.10784e-06	0
SLC2A5	0	0.000109331	0	0	0.000131683	0	1.31359e-05	0	1.62614e-05	0.000135483
GPR157	3.83623e-05	0.000169302	0	0.000167979	0.000265318	0	0	0	0	0.00022962
MIR34AHG	1.17597e-05	6.85614e-06	0	1.12655e-05	1.37202e-05	0	0	0	1.22832e-05	2.13221e-05
RP3-510D11.2	8.98712e-06	1.31174e-05	3.31583e-05	0.000113797	4.951e-05	4.85747e-05	4.17731e-05	0	0	4.75949e-05
H6PD	1.97629e-05	1.28996e-05	0	4.15097e-05	2.60581e-05	7.92209e-06	7.34432e-06	0	0	1.54608e-05
SPSB1	0	0.000146891	0.000114283	0.000192288	0.000178206	5.78121e-05	5.19093e-05	8.1958e-05	0.000104308	6.51576e-05
SLC25A33	0.000145632	1.80451e-05	0.000209849	0.000135886	0	3.51627e-05	0.000128399	7.38768e-05	0.000120782	2.68306e-06
TMEM201	3.90764e-05	1.53985e-05	0	0	1.14978e-06	0	0.000134611	0	2.29714e-05	1.80783e-05
PIK3CD	0	0.000139686	0	1.1735e-05	2.06345e-05	0	1.50643e-06	0	0	1.72515e-07
PIK3CD-AS2	1.93855e-05	0	0	1.50876e-05	8.10733e-06	0	0	0	0	0
CLSTN1	0.000171301	0.000470999	0	0.000170405	0.000415719	0	8.17191e-05	0	0.000106274	0.000301745
CTNNBIP1	1.08428e-05	3.9781e-05	6.67344e-05	0.000134589	0.000128934	4.73814e-05	7.94107e-05	0	0	9.50863e-05
RP11-84A14.5	0	0	0	3.13108e-07	1.09445e-07	0	0	0	0	6.42379e-08
LZIC	6.94375e-05	5.29405e-06	0.000119576	6.28185e-05	3.94374e-05	8.28737e-05	3.04116e-05	1.25609e-05	8.51484e-05	0
NMNAT1	2.09228e-05	5.58914e-06	8.40941e-06	1.1426e-05	9.82843e-06	1.15241e-05	0	0	4.14797e-06	1.47428e-05
RBP7	0	2.33953e-06	0	0	0	0	2.5285e-06	0	5.19273e-07	0
UBE4B	5.4866e-05	7.78472e-05	3.24482e-05	4.84517e-05	8.01162e-05	4.55886e-06	1.62443e-05	1.26259e-05	4.43773e-05	4.93595e-05
KIF1B	0.000110914	0.000143652	7.23873e-06	2.95531e-05	7.30078e-05	0	2.82444e-05	0	2.27648e-05	0.000126
PGD	0.000670175	0.000177725	0	0.000478594	5.92142e-05	0.000215735	0.000110526	0.000459815	0.000143046	8.21724e-05
RP4-736L20.3	1.31531e-06	0	3.98903e-07	0	0	6.47207e-07	1.8848e-06	0	6.56853e-07	0
APITD1-CORT	8.2636e-06	8.35508e-07	2.3479e-06	4.08273e-06	0	0	9.97748e-06	8.8866e-07	1.01877e-05	0
APITD1	0.000181337	0	0.000113878	7.78259e-05	2.00391e-05	8.29777e-05	0.000201533	0	0.000155741	0
CORT	1.25703e-07	0	3.4632e-07	0	1.81047e-07	0	2.40837e-07	1.59123e-06	3.38042e-09	1.55293e-07
DFFA	0.000178167	0.000155711	0.000237053	7.16783e-05	0	8.724e-06	0.000262744	0.000184472	0.000187403	0.000190919
PEX14	3.88186e-05	2.15574e-05	1.38034e-05	4.64777e-05	1.84027e-05	2.71751e-05	2.53222e-05	5.57204e-05	3.0231e-05	2.85326e-05
CASZ1	3.03539e-05	6.72228e-06	2.50679e-06	0	9.41817e-06	0	0	0	6.35925e-06	1.93598e-05
TARDBP	0.000163097	0.000181754	2.05072e-05	0.000101509	0.00011874	7.6131e-05	8.62482e-05	0	0.000207586	3.23708e-05
RP4-635E18.9	1.76587e-09	0	0	2.38348e-07	0	0	2.12751e-07	0	0	1.59707e-07
MASP2	0	5.21025e-07	1.10277e-06	2.25023e-07	0	8.07315e-07	1.25232e-06	0	8.42399e-07	2.41431e-07
RP4-635E18.8	1.04957e-06	0	1.25592e-06	2.60332e-06	0	0	8.41846e-07	0	1.97318e-06	1.26334e-06
SRM	0.000347859	0.000157259	0.000713092	0.000484135	0	0.000242638	0.000669291	0.000206504	0.000309549	0
EXOSC10	2.56723e-05	3.65374e-05	0	0	2.77599e-05	1.63869e-05	2.36228e-05	4.90274e-05	6.52708e-05	8.70322e-06
RP4-635E18.6	5.40432e-06	0	1.76541e-06	8.15862e-06	2.86178e-06	4.82094e-06	8.84011e-06	0	1.39491e-06	2.13372e-06
MTOR	4.14428e-05	4.81818e-05	8.9399e-06	1.74001e-05	2.49365e-05	0	2.1639e-05	0	5.77428e-05	5.81552e-05
UBIAD1	5.16886e-05	7.54426e-05	3.91762e-05	3.87064e-05	6.66395e-06	8.72095e-06	0.000121115	3.69909e-05	4.95262e-05	5.47694e-05
FBXO2	0	2.99177e-05	0	0	0	1.88001e-06	6.14193e-06	0	0	4.59962e-05
FBXO44	7.9137e-06	2.31595e-05	0	2.10534e-05	2.91439e-06	1.56941e-05	9.15404e-06	0	0	1.29638e-05
FBXO6	8.46054e-06	0	1.84984e-05	9.78428e-06	3.37391e-06	2.48008e-05	1.28937e-06	0	0	6.27896e-06
MAD2L2	2.49734e-06	0	0.000107323	6.47929e-05	0	6.42963e-05	0.000174532	0	0.000189597	3.02154e-05
DRAXIN	2.83629e-07	5.46456e-08	4.93847e-07	1.17978e-08	2.93491e-07	0	1.08587e-06	0	0	2.0803e-09
AGTRAP	0	0.000381889	0.000184923	2.39912e-05	0.000147156	0.000170165	0.00022451	0	5.10741e-05	0.000139941
MTHFR	3.11161e-05	5.54033e-06	3.67114e-06	9.62594e-06	2.79033e-05	0	0	0	8.64542e-06	2.46775e-05
CLCN6	1.59885e-05	2.17507e-05	0	1.48888e-05	1.99527e-05	3.52487e-07	0	0	0	2.04405e-05
NPPA-AS1	3.92184e-06	1.15069e-06	2.26614e-06	5.8552e-07	8.89031e-06	0	0	0	0	6.94333e-06
KIAA2013	6.133e-05	9.97649e-05	4.16411e-05	5.97936e-05	4.94362e-05	4.56921e-05	4.11299e-05	0	0.000131594	8.50196e-05
PLOD1	4.42607e-05	5.88903e-05	2.38321e-06	4.03408e-05	2.89659e-05	0	3.29181e-05	0	3.0365e-05	8.58054e-05
MFN2	0.000111862	9.34503e-05	0	8.52245e-05	4.33301e-05	0	6.42975e-05	0	4.90523e-05	9.85667e-05
MIIP	4.42109e-06	5.0664e-05	8.6929e-05	6.55376e-05	8.30841e-06	5.66379e-05	1.68829e-05	8.09115e-06	0.000114833	1.50192e-05
TNFRSF1B	3.97917e-07	0	0	0	8.34115e-08	0	7.34771e-07	0	0	8.34203e-07
VPS13D	3.09067e-05	2.55004e-05	0	3.02309e-05	2.92856e-05	0	7.0459e-06	0	1.29815e-05	3.10771e-05
DHRS3	0.000144771	1.10725e-05	0	0.000159474	0.000282563	0.000153706	5.6242e-05	0	0.000127923	0.000247131
RP11-474O21.5	9.63374e-07	0	0	1.22469e-06	1.79387e-06	1.50963e-07	0	0	2.28368e-07	5.4105e-07
HNRNPCL1	0	0	0	1.63862e-07	4.42099e-08	5.00858e-07	2.04393e-07	8.48824e-07	0	0
PRDM2	5.87558e-05	6.22999e-05	1.61033e-05	3.87809e-05	3.39411e-05	6.07181e-06	2.5671e-05	3.50261e-06	4.67223e-05	3.06853e-05
KAZN	1.26377e-06	0	0	0	3.30518e-07	0	2.26093e-07	0	0	1.0622e-06
TMEM51-AS1	2.06167e-06	0	0	2.16796e-06	6.18158e-07	0	0	0	3.56025e-06	1.40275e-05
TMEM51	1.24803e-05	9.96079e-05	5.8236e-05	5.08571e-05	5.59276e-05	2.03267e-05	0.000123342	1.58442e-05	0.000104462	9.14785e-05
FHAD1	1.54256e-07	0	2.87966e-07	6.04039e-08	5.13896e-07	0	1.7089e-06	0	3.4527e-07	1.74377e-06
RP3-467K16.4	2.29222e-07	1.33285e-08	0	0	1.20081e-07	0	1.1176e-07	2.97637e-07	0	0
EFHD2	0	6.04724e-05	0.000114423	0.00012832	2.15842e-05	9.8571e-05	0.000228814	0	7.03603e-05	0.000173942
CTRC	7.82118e-08	0	0	2.77026e-08	0	0	0	0	0	0
CASP9	9.78328e-06	6.943e-07	1.00999e-05	1.04685e-05	0	1.86885e-05	0	9.35511e-06	6.28313e-06	1.51491e-05
DNAJC16	4.51736e-05	6.70782e-05	0	3.50507e-05	3.53523e-05	0	0	0	0	5.96219e-05
RP4-680D5.8	9.02002e-07	0	1.71534e-06	0	1.22814e-06	0	0	0	0	0
AGMAT	0.000115429	0	0.000148919	0	6.46628e-05	0	0	0	2.4293e-06	0
RP4-680D5.2	7.79991e-07	0	0	0	0	0	0	0	0	4.9743e-09
DDI2	0.000135354	5.88892e-05	0	4.80853e-05	4.93376e-05	0	2.89238e-05	0	5.44042e-05	7.20407e-05
RP4-680D5.9	1.78337e-07	0	0	1.18257e-07	0	0	0	0	0	0
PLEKHM2	5.66041e-05	0.000109254	0	6.1455e-05	2.88687e-05	0	3.39741e-05	0	4.39345e-05	9.54912e-05
SLC25A34	0	1.15167e-06	9.09359e-07	0	3.8848e-07	1.79551e-06	0	0	5.45027e-08	3.67092e-06
TMEM82	9.01245e-07	0	0	0	1.92896e-07	0	0	0	0	0
FBLIM1	5.45438e-05	0	2.99951e-05	0	1.72283e-05	0	0	0	0	3.57093e-05
UQCRHL	2.92609e-05	1.22378e-05	0.000153155	0.00011361	7.89403e-06	3.93849e-05	9.11356e-05	0.000160789	3.93841e-05	0.000155541
FLJ37453	3.9213e-05	0	2.8404e-05	6.43477e-05	1.73911e-05	1.12282e-05	5.07051e-05	0	2.6492e-05	0
SPEN	7.62783e-05	8.86306e-05	0	4.28998e-05	5.09798e-05	0	3.41962e-05	0	7.75189e-05	4.01185e-07
ZBTB17	1.42609e-06	2.5607e-05	1.87327e-05	1.08266e-05	1.39184e-05	1.92652e-05	2.78582e-06	8.14183e-06	1.59391e-05	9.70816e-06
FAM131C	3.57751e-07	0	2.28985e-05	1.1702e-05	0	7.76539e-06	2.4555e-05	0	0	3.79011e-05
EPHA2	3.36383e-05	0.000274998	0	6.41637e-05	0.000176853	0	0.00020598	3.00071e-05	0.000175544	0.000372833
RP11-276H7.2	0	0	2.31627e-06	4.46966e-06	2.34569e-07	3.62135e-06	3.85584e-06	4.2833e-06	1.10275e-06	0
RP11-276H7.3	1.39796e-06	0	3.38127e-06	1.4579e-06	1.50062e-06	1.41622e-06	3.47589e-06	0	0	9.60705e-07
ARHGEF19	4.78594e-06	0	5.14818e-06	9.43266e-06	0	5.19503e-06	1.77872e-05	0	1.92567e-06	7.45466e-06
RSG1	1.08403e-06	0	4.7217e-06	1.65348e-05	0	2.87685e-06	8.46013e-06	5.56321e-08	1.35949e-06	5.54524e-06
FBXO42	2.49784e-05	2.83128e-05	3.96393e-06	1.02121e-05	1.5985e-05	0	9.04467e-06	0	8.96526e-06	1.6193e-05
SZRD1	0.000182809	0.000155911	0.000218842	0.000311973	0.000145056	1.90254e-05	0.000206183	0.000271765	0.000132135	0.000124534
SPATA21	3.86857e-07	2.74984e-07	4.44926e-07	9.91354e-08	8.43867e-08	2.25598e-07	2.9045e-07	0	9.06362e-07	8.72913e-07
NECAP2	0	9.39378e-05	3.58133e-05	9.49856e-05	2.96695e-05	7.14476e-05	0	6.15643e-05	4.06172e-05	0.000153693
RP4-798A10.2	2.29176e-06	3.0206e-06	7.64717e-07	0	3.46748e-07	0	0	0	0	9.31913e-06
RP4-798A10.7	6.94098e-06	0	3.2056e-06	3.77042e-07	1.55979e-06	8.69555e-07	0	3.05169e-06	6.87201e-06	0
RP5-875O13.1	8.78084e-08	2.03088e-07	0	1.37766e-07	0	0	3.87407e-07	0	7.68424e-08	0
NBPF1	5.32121e-05	0	3.72852e-05	7.48903e-05	0	9.19513e-06	3.64594e-05	0	6.50236e-05	0
RP5-1182A14.5	2.94554e-06	0	0	4.11643e-07	0	0	0	0	2.89375e-07	0
CROCC	4.71521e-07	1.02762e-05	3.02759e-06	9.01396e-06	6.44317e-07	7.96961e-06	0	9.76133e-06	1.11633e-05	1.23189e-05
RP11-108M9.4	8.82196e-06	0	1.24857e-05	5.18376e-05	2.06136e-05	0	4.34525e-05	0	0	1.88555e-05
RP11-108M9.6	5.67187e-07	0	5.14814e-07	1.45689e-07	6.7344e-08	6.42761e-07	0	4.97792e-08	7.74595e-07	6.61546e-07
ATP13A2	4.71378e-05	7.30052e-05	3.54934e-06	4.2052e-05	5.72001e-05	6.57255e-06	4.21591e-05	0	3.17337e-05	9.94723e-05
SDHB	0.000150315	7.82273e-06	0.000307472	0.000119205	8.70854e-05	0.000335164	0.000118141	0.000308525	0.00012718	6.52567e-05
PADI2	8.36826e-07	0	5.11293e-06	0	5.99813e-06	0	0	0	0	5.03625e-06
PADI1	7.1552e-06	0	0	0	5.3689e-06	0	0	0	5.54255e-06	2.65276e-05
PADI3	1.31175e-06	3.13932e-06	4.68964e-06	2.32024e-06	1.11532e-05	0	2.3439e-06	0	2.21664e-06	0
PADI4	2.96028e-07	0	0	1.1623e-07	0	0	0	0	0	0
RCC2	0.000142908	9.25044e-05	0	5.19733e-05	4.84022e-05	0	9.08826e-05	0	0.000173712	9.05028e-05
ARHGEF10L	2.65133e-05	5.79354e-07	0	1.59101e-05	2.50024e-05	8.32003e-06	2.64544e-06	0	1.6866e-05	3.2522e-05
ACTL8	0	0	0	0	3.86773e-07	0	5.4832e-07	0	5.44556e-07	0
KLHDC7A	1.29209e-05	0	5.54108e-06	0	7.21172e-06	0	0	0	5.02725e-07	1.35571e-05
ALDH4A1	5.55831e-05	4.18909e-05	0	6.06149e-05	0.000107446	1.80553e-06	0	0	2.05424e-06	1.80664e-05
IFFO2	0	0.000193818	0	6.18927e-05	4.68482e-05	0	0	0	1.92614e-06	3.50495e-05
UBR4	0.000108529	0.000132412	0	6.32966e-05	0.000138735	0	7.79598e-05	2.20746e-05	5.49826e-05	0.000118512
RP1-43E13.2	1.06127e-06	0	4.21799e-06	0	5.32053e-07	2.67878e-06	0	0	0	0
EMC1	6.22428e-05	9.57373e-05	0	2.52613e-05	1.2051e-05	0	1.77056e-05	0	3.96836e-05	6.10147e-05
MRTO4	0.000140606	5.67336e-05	4.46168e-05	0	0	0.000185701	0.000158193	0.000219789	0.00022683	0
AKR7A3	0	0	0	2.179e-07	4.02461e-07	0	5.74451e-07	0	3.75959e-07	0
AKR7A2	0.000123834	0	0.000125824	0	9.42445e-05	0.000256573	0.000171878	1.7443e-05	0.000167707	5.9419e-05
PQLC2	1.02707e-05	4.29285e-05	0	5.65099e-06	8.87395e-06	2.86645e-05	5.54273e-05	0	0	6.35339e-05
CAPZB	0.000165273	0.000280064	0.000208571	0.000120057	0.000277067	0.000534028	0.000106379	0.00011149	0.000174711	0.0002298
MINOS1	0.000275233	0.000216453	0.00069499	0.000339466	0.000397018	0.000611098	0.000416538	0.000130952	0.00024829	0.000218754
NBL1	0.000126873	0.000112587	0.000145707	5.0589e-05	0.000113722	7.09226e-05	0.000242327	5.67319e-05	0.000207105	0.000206765
TMCO4	1.34766e-05	0	4.92383e-06	2.38641e-05	1.04022e-05	1.30085e-05	1.75291e-05	0	1.67577e-05	6.40318e-06
RNF186	0	0	0	0	1.03183e-06	0	0	0	0	1.46627e-07
RP11-91K11.2	4.63354e-07	0	0	0	6.87117e-07	0	0	0	0	0
OTUD3	9.79787e-06	1.28334e-05	1.12131e-05	0	1.69743e-06	0	1.84109e-05	0	1.45847e-05	2.59426e-06
PLA2G5	0	0	3.70896e-07	0	0	3.31531e-07	0	4.0296e-07	2.02864e-07	8.10062e-07
CAMK2N1	5.11684e-05	0	4.65114e-05	0	0.000420639	8.96459e-05	0.000351514	0.000100182	0.000140775	0.000308778
MUL1	3.81438e-05	9.0871e-05	0	4.8576e-05	5.02158e-05	2.84977e-05	2.19658e-05	9.97508e-06	6.85362e-05	8.93737e-05
CDA	0	1.7855e-05	2.7426e-05	0	0	0	2.71203e-05	0	1.21542e-05	7.80717e-05
PINK1	0	0.000110277	3.628e-05	4.77757e-06	6.55556e-05	2.21085e-05	0	0	0	0.000151138
PINK1-AS	2.43837e-06	5.96812e-06	0	2.5318e-06	2.02271e-06	0	5.09367e-07	0	0	6.21268e-07
DDOST	2.96468e-05	1.60896e-06	0	0	0.000143016	0.000279529	5.01212e-05	0.000393429	2.62638e-05	8.41019e-05
KIF17	1.86909e-07	0	4.1751e-07	0	2.20767e-07	0	2.67885e-07	0	2.08974e-07	1.58812e-06
SH2D5	0	3.87228e-05	0	0	0	0	4.15406e-05	0	0	3.89385e-05
HP1BP3	0.00022298	0.000217097	3.39766e-05	7.43935e-05	0.000215297	0	5.92849e-05	0	0.000337569	0.000191575
EIF4G3	6.72013e-05	8.47368e-05	0	3.71128e-05	8.25386e-05	0	2.31972e-05	1.41231e-05	3.0225e-05	5.8522e-05
ECE1	4.38184e-05	0.000163546	0	0	0.000112685	0	4.29478e-05	0	4.95692e-05	0.000117159
RP5-1071N3.1	0	0	1.46397e-07	0	3.51209e-07	0	0	0	0	0
NBPF3	9.55646e-06	3.25687e-05	2.21815e-06	2.79786e-05	3.26905e-05	0	0	0	2.8047e-05	2.24153e-05
ALPL	7.34516e-08	0	0	1.19986e-08	0	0	0	7.67396e-07	0	8.26777e-08
RAP1GAP	0.0003749	0	0	5.00822e-05	6.3787e-05	1.80972e-05	1.45543e-05	0	4.41643e-05	0
USP48	3.06223e-05	5.22242e-05	4.94326e-05	9.85176e-07	3.51762e-05	8.52247e-05	0.000115929	0	0.000153452	5.41998e-05
LDLRAD2	1.85329e-06	1.14503e-06	1.05551e-06	0	0	0	8.70196e-07	0	0	1.23453e-06
HSPG2	0.000126682	0.000131712	0	0.000235682	0	0	6.42408e-05	0	0	0.000217525
CELA3B	1.60166e-05	0	0	1.50918e-05	0	0	3.09974e-06	0	5.63797e-06	0
CELA3A	1.70321e-05	0	0	1.22662e-05	0	0	1.90741e-06	0	7.50889e-06	0
RP1-224A6.3	2.70544e-06	0	1.72744e-06	1.57023e-06	3.88024e-07	0	1.13207e-06	0	1.87141e-06	2.82432e-06
LINC00339	2.6657e-05	0	4.41025e-06	2.92386e-05	3.82247e-06	6.72713e-06	3.15944e-05	0	1.70884e-05	0
CDC42	0.000432553	0.000392907	9.3109e-05	0.000269103	0.000386449	0.000225244	3.02413e-05	0.000384609	0.000230557	0.000419321
RP1-224A6.9	3.35435e-07	1.73692e-07	0	0	0	2.32438e-07	4.41826e-07	0	3.12983e-07	5.29467e-08
WNT4	0	4.13322e-05	0	3.82269e-05	3.11313e-05	1.25981e-05	0	0	0	0
ZBTB40	1.79142e-05	2.81926e-05	0	5.86839e-06	1.04734e-05	0	1.14455e-05	0	1.33026e-05	1.42257e-05
EPHB2	0	0.00032944	0	0	7.98618e-05	0	7.34501e-05	0	4.83723e-05	4.51219e-05
C1orf234	1.1266e-07	0	0	3.68749e-07	5.24088e-07	0	9.72176e-08	1.53312e-07	2.17644e-07	4.70908e-07
KDM1A	6.82553e-05	7.671e-05	1.26376e-05	3.36162e-05	3.86655e-05	5.04839e-05	5.44822e-05	1.8148e-05	0.000110367	1.01818e-05
LUZP1	6.18186e-05	0.000306042	0.000100964	8.80124e-05	3.16214e-05	8.91709e-05	0	0	0	0.000116858
HTR1D	1.43819e-05	0	0	7.75093e-07	2.44412e-06	1.6623e-06	0	0	0	0
LINC01355	8.95535e-06	5.14268e-06	0	2.11206e-06	5.65004e-06	0	5.2302e-06	0	1.84521e-06	3.65631e-06
HNRNPR	0.000245305	0.000261454	5.3097e-05	0.000115522	0.000215342	0.000358336	0.000129123	0.000118248	0.000418263	0
ZNF436	1.01183e-05	1.98881e-05	2.78603e-06	2.41273e-05	1.32934e-05	1.93074e-06	0	0	2.41121e-06	9.9138e-06
ZNF436-AS1	5.11478e-06	0	0	8.61309e-06	0	4.68803e-06	0	0	4.25552e-06	0
TCEA3	9.59877e-06	0	6.04196e-06	0	0	0	0	0	0	0
ASAP3	1.17477e-06	1.18138e-06	0	0	1.22671e-06	5.76999e-07	8.69909e-07	0	0	9.70938e-08
E2F2	3.35419e-05	0	0	0	0	0	0.000133957	0	0	0
RP1-150O5.3	2.07443e-07	0	1.59779e-07	1.31099e-06	2.34868e-07	2.0429e-07	0	5.74661e-07	8.49052e-08	1.22956e-07
ID3	0.000155992	0.000104977	2.66631e-05	2.38098e-05	0	1.82764e-07	9.53097e-05	0.000190504	7.20115e-06	3.97809e-06
RPL11	0.000422456	0.000155268	0.00104012	0.000927445	0.000835698	0.000471597	0.000312879	0.00368506	0.000123985	0.000415044
TCEB3	6.58912e-05	6.78639e-05	0.000104852	0.000107334	0	3.87901e-05	3.12368e-05	4.75167e-05	0.000113261	4.93699e-05
TCEB3-AS1	6.81152e-06	0	1.8202e-05	3.38695e-05	6.02793e-06	1.29746e-05	2.09487e-05	0	0	1.24642e-06
PITHD1	8.98911e-05	0	5.30462e-05	6.63428e-06	0	4.41276e-05	0.000130382	0	0.000115685	6.17162e-05
LYPLA2	6.65134e-05	0.000139285	0.00013268	0.000113243	0.000137924	0.000121258	8.82541e-05	0.00014788	0	0.00025175
GALE	9.85895e-05	0	4.81126e-05	4.80871e-05	2.14647e-05	0.0002649	0.000153797	0	7.02091e-05	2.20015e-05
HMGCL	4.51207e-05	0	0	2.87119e-06	3.43135e-05	5.53052e-05	0	0	2.13073e-05	3.76932e-05
FUCA1	1.13156e-06	0	0	3.78591e-05	4.30508e-05	7.23764e-05	4.17209e-05	0	1.7931e-05	8.94581e-05
CNR2	1.4393e-07	0	0	0	6.89261e-08	1.08498e-06	5.94472e-07	0	0	1.28601e-06
PNRC2	8.24253e-05	2.61618e-05	7.17792e-05	4.86049e-05	0.00014742	0	0.000103213	7.2095e-05	0.000166941	8.03868e-05
SRSF10	0.000270263	0.000161461	0.000116851	2.65968e-05	0.000138316	0.000158444	0.000450944	1.1181e-05	0.000175306	4.77625e-05
MYOM3	0	4.78199e-06	4.07545e-08	0	8.91119e-06	0	0	0	0	3.04964e-06
IL22RA1	5.93276e-06	0	0	0	7.64456e-06	0	2.71679e-06	0	0	5.02019e-06
IFNLR1	0	2.59568e-06	0	9.02989e-07	2.54705e-06	2.96798e-06	9.19028e-06	0	1.66841e-06	9.87515e-06
GRHL3	2.37408e-06	0	0	1.1791e-06	0	0	0	0	0	6.81079e-06
STPG1	0	1.2328e-05	1.91253e-05	2.64777e-05	1.52885e-05	9.964e-06	3.76466e-05	0	1.70347e-05	1.89411e-05
NIPAL3	1.26111e-05	3.20567e-05	2.99207e-05	3.09445e-05	1.12077e-05	0	2.59762e-06	0	1.25691e-05	0.000107153
RCAN3	1.53693e-05	7.69498e-05	3.11037e-05	8.95203e-05	6.72272e-05	2.70568e-05	6.58978e-05	2.11572e-05	2.88826e-05	5.28754e-05
RP4-594I10.3	9.1503e-07	2.71932e-05	1.69114e-05	3.62593e-05	2.34436e-05	0	2.29752e-05	1.17775e-05	1.10649e-05	2.81599e-05
NCMAP	1.04966e-05	0	1.22612e-06	0	3.29583e-06	0	2.27704e-06	3.3209e-07	0	3.15838e-06
SRRM1	0.000320756	0.000283078	0.000178704	0	0.000134915	0.000143579	0.000375314	0.000135766	0.000337229	0.0001361
CLIC4	0	6.94842e-05	0	0	0	0	0	0	0	7.99021e-05
RP4-706G24.1	5.84313e-07	0	0	3.14044e-06	1.29062e-06	0	4.04388e-07	0	0	9.14822e-07
SYF2	9.25372e-06	4.70376e-05	0.0002107	0.000124422	0.000142285	0.000268283	0	0.000261464	0.000169546	0.000215776
RSRP1	9.34373e-06	0	0	1.545e-05	2.73058e-05	0	0	4.14093e-05	1.51541e-05	2.35099e-05
RP3-465N24.6	1.98565e-06	0	1.03648e-06	2.4766e-06	1.92039e-06	2.18563e-06	4.68181e-07	0	0	2.33317e-06
RHD	2.95735e-07	0	1.63758e-07	1.11725e-07	1.91534e-07	5.56167e-07	6.57821e-09	0	0	3.04718e-07
TMEM50A	8.99699e-05	0.000258766	0.000293177	6.69508e-05	0.000250016	0.000441196	3.87367e-05	0	7.18576e-05	0.000404872
RHCE	7.98336e-07	3.47393e-07	0	2.96437e-07	2.61577e-07	0	0	9.86085e-07	0	0
TMEM57	1.59461e-05	6.97654e-05	0	1.73174e-05	6.15897e-05	4.99261e-05	3.78031e-05	4.27979e-05	1.58499e-05	7.11495e-05
LDLRAP1	1.53554e-05	1.18221e-05	0	2.66528e-05	1.13029e-05	2.96019e-06	6.2276e-05	0	1.39069e-05	1.24287e-05
RP11-70P17.1	3.91717e-07	0	2.17738e-07	0	4.10325e-07	5.6394e-07	3.19088e-07	0	0	0
SEPN1	1.942e-05	7.318e-05	0	7.03415e-05	3.27707e-05	0	4.60274e-05	0	0	2.95164e-05
RP1-317E23.3	1.6949e-06	7.92376e-07	4.09469e-07	1.18733e-07	1.37444e-06	6.57936e-07	0	0	2.38667e-07	0
MTFR1L	1.74616e-05	1.69136e-05	5.76903e-05	4.25271e-05	1.96921e-05	4.19505e-05	8.79504e-06	4.72041e-05	2.59189e-06	1.74712e-05
AUNIP	2.75376e-05	0	0	0	0	9.26486e-07	7.74766e-05	0	1.54563e-05	0
RP1-125I3.2	5.23222e-07	0	1.0438e-07	0	0	0	0	2.56968e-07	7.70399e-08	0
PAQR7	1.68712e-05	1.45049e-06	0	1.92118e-05	0	0	9.96755e-07	0	0	2.31666e-05
STMN1	1.71888e-05	0	0.00013245	0.000142838	0	0.000591352	0.000731595	0.000444919	0.00119323	0.000184699
PAFAH2	3.91165e-05	0	2.03493e-06	2.5673e-05	3.27266e-05	0	0	0	3.88018e-05	7.04019e-05
EXTL1	8.03759e-08	0	0	1.85873e-07	0	2.73783e-09	9.05192e-10	0	0	0
SLC30A2	2.45786e-07	0	0	0	0	0	0	2.29968e-07	0	2.74987e-07
PDIK1L	1.77802e-05	8.60321e-07	0	2.37299e-06	4.95872e-06	0	1.99939e-05	0	1.94829e-06	1.55271e-05
FAM110D	1.33032e-06	0	1.52286e-06	0	0	0	2.66806e-07	0	0	0
RP11-96L14.7	1.57336e-07	0	8.47765e-08	7.41649e-07	0	0	1.42924e-06	4.56371e-06	0	1.30457e-07
ZNF593	0.000159301	0.000166235	0.000441936	0.00014568	3.10971e-05	0.000231558	4.79604e-05	0.000236396	0.000152571	0.000198584
CNKSR1	6.52429e-06	3.03583e-05	4.70396e-06	3.83717e-05	5.0197e-05	7.59864e-06	0	3.18879e-05	6.31532e-06	4.61697e-05
CEP85	2.05854e-05	0	0	8.341e-07	0	0	3.93924e-05	0	3.03713e-05	1.88252e-05
SH3BGRL3	8.14907e-05	0.00029402	0.00096838	0.000814036	0.000281958	0.000462968	0.000636946	0.000346594	0	0.00136521
UBXN11	2.32586e-05	0	5.15727e-07	4.11568e-06	2.2852e-05	1.59352e-05	9.61146e-06	0	4.06855e-05	0
AIM1L	3.02781e-05	3.33865e-05	0	6.69315e-07	4.07784e-05	4.91869e-06	0	0	0	3.77e-05
LIN28A	1.11721e-07	0	4.46106e-08	0	0	0	2.45898e-07	0	0	3.74811e-07
DHDDS	3.54982e-05	3.32289e-05	0	0	1.77037e-05	2.04289e-05	3.34778e-06	0	2.96173e-05	5.41323e-05
HMGN2	0.000652443	0	0.00037745	0.00048698	0.000173251	0.000743643	0.000629824	6.44866e-05	0.0014006	0
RPS6KA1	1.98656e-05	3.0406e-05	1.76134e-06	3.47404e-05	0	5.70678e-05	9.8871e-05	0	7.05095e-05	0.000132106
RP5-968P14.2	1.08368e-06	0	1.52326e-06	1.96514e-06	0	0	1.15824e-06	0	5.09066e-07	1.84164e-06
ARID1A	0.000108119	0.00016253	8.17858e-06	9.25852e-05	9.10278e-05	0	9.66799e-05	0	0.000161277	0.000116874
PIGV	1.09102e-05	2.00279e-05	1.5164e-05	2.38191e-05	1.24497e-05	3.71397e-05	3.82943e-05	0	2.55904e-05	1.89833e-05
ZDHHC18	8.09154e-05	0.000129163	1.99489e-05	2.39836e-05	5.47177e-05	0	3.78705e-05	0	6.98942e-05	0.000102068
SFN	0.000417005	0.000779841	0.000543433	0.000343465	0.00107038	0.00129901	0.000418796	0.000450312	0.000186789	0.000596338
GPN2	2.96745e-05	4.85785e-05	2.54939e-05	3.27013e-05	1.86113e-05	8.35887e-05	1.06506e-06	0	3.4496e-05	1.33327e-05
GPATCH3	9.69911e-06	1.53824e-05	2.05117e-05	1.79553e-05	9.30181e-06	5.87542e-06	6.8306e-06	4.13074e-05	2.58596e-05	1.08445e-05
NUDC	7.81803e-05	0.000138272	0.000338953	0	5.81025e-05	0.000640737	0.000358416	0.000301106	0.000395204	0.000138437
NR0B2	0	0	1.63296e-06	0	1.19373e-06	0	0	0	0	0
KDF1	4.02359e-05	3.92159e-05	4.54826e-05	6.31354e-05	2.46791e-05	6.21971e-05	6.51689e-05	0	7.00011e-05	2.53943e-05
TRNP1	0.000479102	0	0.000252557	0.00028779	1.73713e-05	0.000168449	0.000125422	4.90197e-05	2.11482e-05	0.000161435
FAM46B	0	4.7608e-07	8.25638e-07	0	7.78315e-07	1.53711e-07	0	0	0	0
SLC9A1	2.51489e-05	0.000142861	0	2.36905e-05	2.46001e-05	0	1.38625e-05	0	2.6158e-05	4.9375e-05
WDTC1	1.72657e-05	3.69083e-05	0	2.48177e-05	4.53421e-05	0	2.76824e-06	0	4.4257e-07	6.64935e-05
TMEM222	4.1301e-05	5.49116e-05	4.63088e-05	6.97901e-06	3.80494e-05	3.65487e-05	2.72733e-05	1.04716e-05	7.32915e-05	3.49078e-05
SYTL1	3.83593e-05	0	0	3.58101e-05	2.53048e-05	2.847e-05	1.76899e-06	0	0	0
MAP3K6	4.04365e-06	1.018e-05	0	0	4.73528e-06	0	1.89774e-05	0	0	2.05865e-05
CD164L2	0	1.53127e-06	0	0	8.14915e-07	2.07559e-06	1.23498e-06	0	0	3.52358e-06
GPR3	9.68045e-07	2.78375e-06	7.06299e-08	1.07263e-08	0	0	5.45805e-06	0	5.66907e-06	9.75532e-07
WASF2	0.000331064	0.000160347	0.000187118	0.000292513	0.00030411	9.1346e-05	0.000110217	9.96311e-05	0.000246292	0.000258595
RP1-159A19.4	2.22057e-06	0	0	2.40017e-06	1.5234e-06	0	0	0	0	0
AHDC1	1.77571e-05	2.36798e-06	4.24069e-06	5.91727e-05	1.85867e-05	2.17563e-05	0	0	3.06662e-05	3.5741e-05
IFI6	2.44211e-06	4.45728e-06	0	4.20765e-06	1.80819e-06	6.24588e-06	1.08461e-05	0	0	4.09168e-05
FAM76A	2.09699e-05	2.31141e-05	0	1.56405e-05	2.81487e-05	0	2.08821e-05	0	1.35129e-05	1.90694e-05
STX12	4.97409e-05	7.62156e-05	0	3.04294e-05	4.23256e-05	3.42859e-06	0	0	0	0.000104343
PPP1R8	7.0825e-05	4.86138e-05	5.9857e-05	2.76817e-05	1.41768e-05	6.04523e-05	4.49866e-05	3.39607e-05	0.000129456	4.05026e-05
THEMIS2	5.60287e-07	0	0	1.95659e-06	0	0	0	0	2.4413e-06	8.50629e-06
RPA2	5.58099e-05	0	2.00572e-05	0	0	5.9598e-05	0.000199098	2.87785e-05	4.88294e-05	2.11834e-05
SMPDL3B	1.64787e-05	0	7.76263e-06	0	1.05073e-05	8.46036e-08	5.18737e-06	8.68807e-06	6.44259e-06	2.74772e-05
RP11-460I13.2	3.34654e-07	0	5.20586e-08	0	0	4.47414e-08	1.34263e-07	0	0	0
XKR8	0	9.11782e-06	1.61275e-06	1.75385e-05	0	1.35048e-05	1.06457e-05	8.54058e-06	2.33644e-05	1.33326e-05
EYA3	2.83786e-05	3.07846e-05	0	6.01331e-06	1.53498e-05	0	1.21716e-05	0	2.56479e-05	2.1848e-05
PTAFR	0	0	0	8.94468e-06	0	0	0	0	0	8.17218e-05
DNAJC8	0.000125685	0.000134324	0.000170835	0	0.000125489	0.00047098	0.000100792	0.000166677	0.000330543	4.63834e-05
ATPIF1	0.000195789	8.92102e-05	0.000508192	0.000164546	0.000148695	0.000727329	0.000283426	1.93471e-05	0.000409932	0.000359031
RP5-1092A3.4	6.55767e-07	3.23134e-07	0	0	4.01699e-06	0	0	4.65028e-06	0	2.85935e-07
SESN2	0	0.000118321	0	2.58272e-06	5.20183e-05	0	0	1.57435e-05	0	0.000125004
MED18	5.62068e-07	0	1.09569e-05	1.92032e-05	1.62123e-05	2.62643e-05	1.43485e-05	1.89252e-06	2.63439e-06	7.05059e-06
PHACTR4	8.99343e-05	0.000204121	0	4.9471e-05	0.000140818	0	3.25396e-05	0	0.000179451	6.8535e-05
RCC1	0.000107777	6.24697e-05	1.45845e-05	6.69411e-06	0	5.64869e-05	9.41003e-05	8.50348e-05	0.000198985	2.12599e-05
TRNAU1AP	8.03438e-06	5.9214e-05	4.35272e-05	3.26305e-06	5.38383e-05	9.63082e-05	0.000162176	1.91985e-05	0.000101727	4.0878e-05
SNHG12	1.14957e-05	1.1895e-05	1.84334e-05	1.02214e-07	0	0	3.24108e-05	3.09423e-05	3.02094e-05	3.99236e-05
TAF12	4.39643e-05	0	0.000204282	0.000103319	5.38056e-05	0.000119974	8.70414e-05	0	0.000136439	5.27096e-05
RAB42	3.30339e-07	0	0	4.09617e-07	2.17536e-07	0	2.52093e-07	0	6.04447e-07	1.09724e-07
RP11-442N24--B.1	2.02971e-06	0	3.9502e-06	5.67741e-06	5.26009e-07	0	1.35794e-06	8.58669e-07	0	0
RNU11	6.09819e-07	0	2.36525e-07	5.35549e-08	2.86553e-07	0	1.44658e-06	0	3.25632e-07	0
GMEB1	3.88273e-05	2.40981e-05	1.78948e-05	7.83236e-06	6.9424e-05	0	5.72993e-05	0	3.12807e-05	5.03365e-05
YTHDF2	9.80906e-05	0.000141838	1.03219e-05	8.05446e-05	7.44848e-05	0.000159646	4.64554e-05	0.000118008	0.000175693	0.000147332
OPRD1	0	0	0	6.09638e-07	4.8141e-07	0	6.98387e-07	0	4.16532e-08	4.1771e-07
EPB41	9.59937e-05	0.000107519	0	3.64523e-05	8.05783e-05	0	0	0	0	3.31318e-05
TMEM200B	1.01259e-08	4.31213e-07	4.64167e-07	2.48957e-07	5.41143e-07	0	2.67301e-07	0	0	0
SRSF4	0.000135928	0.000153239	0	0.000114033	9.25045e-05	0.000140674	0.000215112	4.07606e-05	0.000168579	2.95934e-05
MECR	2.83449e-05	0	1.77043e-05	2.42912e-05	1.98802e-06	3.38876e-05	3.25683e-05	3.94666e-06	2.41648e-05	2.5315e-05
PTPRU	1.17383e-05	0	0	2.55664e-05	1.31733e-05	0	3.37535e-05	0	0	2.70719e-05
MATN1-AS1	6.43123e-07	0	0	9.03502e-07	2.96232e-07	0	8.13154e-07	0	0	9.07103e-07
LAPTM5	0	8.79559e-06	0	0	0	0	4.4519e-06	0	5.78143e-07	3.81179e-06
SDC3	0	1.37653e-05	0	0	7.80024e-06	0	0	0	0	1.47769e-05
PUM1	0.000115135	0.000167243	0	1.24652e-05	9.18247e-05	0	0	0	9.24421e-05	0.000187629
NKAIN1	2.16971e-06	0	2.09723e-06	3.17185e-07	4.41816e-06	9.50819e-07	0	0	0	0
SNRNP40	4.01676e-05	0	4.84102e-05	0	4.49442e-06	0.000241605	0.00013627	0.000136839	0.000185716	0
ZCCHC17	0.000126044	4.24922e-05	0.000128391	5.15291e-05	1.33525e-05	8.66593e-05	0.000147075	0	0.000256718	1.77188e-06
SERINC2	0	0.000545167	0.00048364	0.000508832	0.000639817	0.000409313	0.000433533	0	0.000158659	0.000531586
LINC01226	1.56469e-07	0	1.37249e-07	0	0	0	4.37868e-07	0	0	2.47851e-07
RP11-73M7.1	1.38509e-07	0	0	9.92287e-07	0	6.70265e-07	1.00215e-08	0	1.11844e-06	2.20832e-06
TINAGL1	0	0.000718573	0.000185819	0.000358657	0.000446993	0.000431474	0.000324187	0	0.000179099	0.000602894
PEF1	5.8438e-05	4.60015e-05	1.18091e-05	3.62432e-05	2.93651e-05	0.000105146	0	7.50178e-05	7.20724e-05	3.90823e-05
RP11-73M7.9	0	0	0	0	0	3.70564e-08	1.87903e-07	8.92534e-07	4.32547e-08	7.7468e-08
COL16A1	1.91068e-06	0	0	8.97485e-06	5.23371e-06	2.36414e-06	0	0	0	6.12436e-06
ADGRB2	2.61616e-07	0	0	1.22022e-06	1.71287e-07	0	1.51213e-06	0	3.0513e-07	0
SPOCD1	0	4.60929e-05	0	0	0	0	1.12638e-05	0	0	4.13968e-05
RP11-84A19.2	0	0	0	0	1.70164e-07	3.59236e-07	4.14912e-07	0	0	5.05618e-07
RP11-84A19.4	1.10364e-07	0	0	1.71851e-08	2.47536e-07	0	0	4.88794e-07	0	0
PTP4A2	0.000118014	0.000167558	0.000437262	0.000400286	0.000152973	0.000212849	0.000395238	0.000335122	0.000454201	0.00018246
KHDRBS1	0.000225091	0.000322852	0	0.000107019	0.000293485	0.000192015	0.000179636	0.000252195	0.00028304	0.00017442
RP11-277A4.4	1.13638e-06	0	2.11475e-06	2.34763e-06	2.64522e-06	8.17056e-07	2.82226e-06	0	0	0
TMEM39B	1.23133e-05	2.62425e-05	2.86418e-05	2.36655e-06	2.11308e-06	3.02489e-05	6.20176e-05	1.38777e-05	5.41691e-05	1.10222e-05
KPNA6	0.000167642	0.000181608	2.56605e-05	0.000120495	0.000125435	0	7.35247e-06	0	0.000112569	0.000152955
TXLNA	9.92574e-05	9.09714e-05	0	2.34524e-05	5.26231e-05	0	0.000127345	0	0.000135148	8.06077e-05
CCDC28B	0	0	1.60792e-05	0	0	0	1.2137e-05	4.43447e-07	3.17432e-06	1.04803e-05
IQCC	5.48193e-06	0	0	0	1.14219e-07	0	1.56756e-05	0	0	2.22255e-07
DCDC2B	1.37473e-07	0	0	0	0	0	2.91252e-07	3.65041e-08	0	0
TMEM234	0	3.29883e-05	1.55971e-05	3.60234e-05	1.54919e-05	4.12819e-05	8.24563e-06	0	9.49119e-06	1.38956e-06
EIF3I	0.00010954	0.000128895	0.000108884	0	0.000111735	0.000651482	2.69315e-05	0.000637608	0.000105809	9.75551e-06
FAM167B	5.67706e-09	3.76045e-07	0	0	9.36432e-08	6.04526e-08	1.08987e-06	0	0	4.45468e-07
LCK	0	0	0	0	0	0	4.5649e-06	0	2.89382e-06	5.37388e-06
HDAC1	0.000116426	0.000119436	0.000109933	0	0.000142543	0.000214931	6.18706e-05	0.000118476	0.000132911	0.000123613
MARCKSL1	0	0.000137789	9.62356e-05	5.94906e-05	0	5.45745e-05	0.000329734	0.000484221	0	0.000304144
TSSK3	3.42705e-06	0	5.80054e-07	0	1.31434e-06	3.78901e-07	0	0	0	0
FAM229A	9.38926e-06	8.55532e-06	4.23107e-06	1.93687e-06	1.04014e-05	0	0	4.95529e-06	0	1.90647e-05
BSDC1	4.46994e-05	8.33305e-05	0	7.07822e-05	5.69985e-05	0	0	3.28353e-05	0	0.000115681
ZBTB8B	2.00465e-07	6.0092e-07	0	0	7.20443e-07	0	1.41692e-06	0	0	2.85089e-07
ZBTB8A	1.36337e-05	1.69156e-05	0	1.67195e-05	1.40929e-05	0	3.46067e-05	0	3.81336e-06	0
ZBTB8OS	9.74431e-05	8.82688e-05	0.000115193	3.07594e-05	5.21907e-05	0.000214342	0.000106585	7.18844e-05	9.32293e-05	0.000108123
RBBP4	0.000247563	0.000149308	0	7.99175e-05	0.000160579	2.45363e-06	0.000339807	0	6.9614e-05	9.82235e-05
SYNC	6.76163e-05	3.27772e-05	0	1.25859e-05	2.43546e-05	0	7.96072e-05	0	1.07066e-05	5.91316e-06
RP11-114B7.6	2.97669e-06	0	0	3.61307e-06	1.36221e-05	0	0	0	0	7.58599e-06
KIAA1522	0.000200753	0.000135844	1.66928e-05	0.000142949	0.000215657	0	0	0	7.50947e-05	8.97413e-05
YARS	9.12932e-05	9.02745e-05	6.12012e-05	1.48247e-05	0	3.74841e-05	3.24102e-05	6.94812e-05	0.000171679	6.12918e-05
S100PBP	3.23984e-05	4.71389e-05	0	3.95849e-05	2.05432e-05	0	0.000110215	0	5.98553e-06	1.74024e-05
HPCA	2.60303e-07	0	1.24739e-06	4.22323e-07	1.1485e-07	0	8.54572e-08	1.27031e-06	4.08558e-07	1.20541e-06
TMEM54	0.000389178	0.00033109	0.000718087	0.000375637	0.000407941	0.000164007	0.000460604	0.000503331	0.000292677	0.000171765
RNF19B	5.47509e-06	0.00013531	0	7.08843e-05	1.84819e-05	0	1.64615e-05	1.79969e-05	4.14645e-09	0.000197226
AK2	0.000172682	2.73311e-06	0.000209482	5.5135e-05	0	0.000394896	0.000230835	0.000257901	0.00019556	2.28784e-05
AZIN2	0	0	0	1.59256e-06	3.50284e-07	8.41355e-07	0	0	0	2.7217e-06
TRIM62	2.4589e-06	4.94678e-06	2.87053e-06	5.41436e-06	4.27815e-06	0	1.1061e-06	0	1.6069e-06	1.38931e-05
ZNF362	6.93127e-06	9.48032e-06	1.26858e-06	1.16211e-05	3.05164e-05	0	7.42701e-06	0	3.55489e-06	4.15562e-06
RP11-415J8.7	1.89818e-07	0	0	0	2.8915e-07	0	0	0	7.23848e-07	0
PHC2	2.49231e-05	8.36136e-05	6.93683e-06	9.06755e-05	0.000156816	0	0.00020266	0.000186333	6.84674e-05	0.000176557
ZSCAN20	3.25673e-06	0	1.16355e-06	1.25669e-06	3.38173e-06	0	0	2.07403e-06	3.16703e-06	4.72876e-06
CSMD2	7.9773e-08	0	1.34125e-07	0	2.3698e-07	2.16058e-07	0	8.73054e-08	0	3.86507e-07
SMIM12	4.63557e-05	0.000138316	0.000305662	0.000227958	0.000119694	0.00019193	0.000224795	8.82972e-06	0.000125012	7.17945e-05
GJB5	0	4.14398e-05	3.16462e-05	8.48817e-05	0.000154827	0.000120996	5.95927e-05	0	0	4.44189e-05
GJB4	0	0	0	8.0445e-06	6.81386e-05	2.74687e-05	0	0	0	4.61449e-05
GJB3	0	9.42188e-05	0.000110832	0.000144278	0.000178664	0.000177755	0.000129911	3.87189e-05	6.85383e-05	0.000152828
DLGAP3	2.15944e-06	5.55065e-06	1.09786e-06	0	2.5773e-06	0	0	0	0	1.26986e-06
RP11-244H3.4	0	4.76914e-07	9.65566e-07	1.30592e-06	2.53289e-07	1.365e-06	0	1.84985e-06	0	5.68133e-07
ZMYM6NB	0	0	7.64291e-07	4.80518e-07	0	0	7.28843e-07	0	0	1.19196e-06
ZMYM6	1.3518e-05	1.4127e-05	0	2.7263e-06	1.12382e-05	0	2.05717e-06	9.26143e-07	1.23323e-05	1.50268e-05
ZMYM1	1.1474e-05	1.10075e-05	3.17558e-06	1.25626e-05	6.96489e-07	3.33268e-06	2.09862e-05	0	4.71306e-05	2.04259e-05
SFPQ	0.000319922	0.000325557	0	0.000120272	0.000301826	0.000317449	1.93629e-05	0.000245507	0.000578056	4.68958e-05
ZMYM4	2.97512e-05	5.09883e-05	0	4.07953e-05	1.54771e-05	0	1.19682e-05	0	3.62164e-05	4.0903e-05
KIAA0319L	4.56778e-05	2.78824e-05	0	6.7031e-05	6.35995e-05	0	2.91541e-05	0	4.8002e-06	7.14881e-05
NCDN	4.167e-05	3.76328e-05	2.35487e-05	1.49502e-05	9.0924e-06	0	0	0	1.24588e-05	9.43585e-05
RP4-728D4.2	0	0	0	6.11652e-07	0	5.78477e-07	4.7517e-08	1.09149e-06	3.60873e-07	5.50777e-07
TFAP2E	0	0	0	0	8.78468e-07	0	0	1.575e-06	4.73804e-07	2.5051e-06
PSMB2	0.000231025	3.7617e-05	0.000147725	7.07485e-05	0.000149119	0.000794172	0.000162772	0.000454132	0.000298637	8.31241e-05
C1orf216	6.79795e-06	5.12361e-05	2.06144e-05	6.14296e-05	8.19839e-06	3.1244e-05	4.22177e-05	0	3.45584e-06	8.05659e-06
CLSPN	6.47847e-05	0	0	0	0	0	0.000926283	0	6.08299e-05	0
RP11-435D7.3	4.35944e-07	0	8.88626e-08	5.4901e-08	3.20397e-07	0	0	0	0	0
AGO4	3.18598e-06	1.76316e-05	0	1.18634e-05	2.33093e-05	0	1.11075e-06	7.07271e-07	0	2.58527e-05
AGO1	4.52474e-05	5.74018e-05	0	3.42421e-05	2.179e-05	0	4.02558e-06	0	6.74954e-06	4.90974e-05
RP4-789D17.5	3.87783e-07	0	6.86931e-07	1.58758e-07	4.94611e-07	0	9.149e-07	0	0	3.71735e-07
AGO3	3.63906e-05	6.00858e-05	0	3.65436e-05	4.26014e-05	0	1.02077e-05	1.54977e-05	4.89509e-05	3.17539e-05
TEKT2	7.42462e-08	0	2.1e-08	1.4069e-07	0	0	2.03539e-07	0	0	5.33366e-08
ADPRHL2	3.37381e-05	3.24945e-05	5.19751e-05	8.45484e-06	1.81117e-05	9.043e-05	7.83335e-05	7.45028e-05	2.98661e-05	3.78944e-05
TRAPPC3	1.82486e-05	9.57428e-05	0.000421506	0.000196762	9.92177e-05	0.00038169	0.000154322	1.37391e-05	0.000212785	0.000175501
MAP7D1	0	0.000509332	9.46536e-06	0.000133455	0.000202084	0.000121586	0.000115416	0	0.000128591	0.000150491
THRAP3	0.000144488	0.000137329	0	2.52948e-05	0.000110166	0.000307672	0.000146468	0.000264684	0.000223648	2.27629e-05
SH3D21	5.1455e-07	5.71592e-07	0	0	1.1122e-06	0	4.22846e-07	0	0	1.43861e-06
EVA1B	0	7.88542e-06	7.91964e-06	0	7.07811e-06	0	0	0	0	1.85475e-05
RP11-268J15.5	1.32311e-06	3.40043e-06	1.17953e-06	0	2.76894e-06	0	2.07609e-06	0	0	2.77389e-06
STK40	1.72421e-05	0	1.12423e-05	3.34181e-05	4.11774e-05	0	0	4.36066e-05	0	4.1787e-05
LSM10	9.8907e-05	6.93888e-06	0.000271688	0.000340903	0	0.000137449	0.000114313	1.99727e-05	0.000107834	7.25769e-05
OSCP1	5.17625e-06	0	4.98744e-06	4.99003e-06	8.83452e-06	4.03929e-06	0	4.2012e-07	0	5.77071e-08
MRPS15	0.000158496	2.28401e-05	0.000584205	0.000327786	2.39304e-05	0.000366426	0.000286284	0.000244921	0.000221843	1.57404e-05
LINC01137	0	2.17198e-05	4.17636e-05	5.2694e-05	9.95641e-05	7.67456e-05	6.31559e-05	0	0	8.41543e-06
ZC3H12A	0	6.07594e-05	7.81901e-06	6.28134e-05	6.68584e-05	9.19248e-06	7.2446e-05	0.000104545	7.22724e-05	0.0002167
MEAF6	3.52411e-06	4.69561e-05	0.000218791	0.000120454	8.60465e-05	0.000191648	0.00016724	0.000154481	6.34324e-05	1.21343e-05
SNIP1	1.58544e-05	4.07117e-05	0	1.99531e-06	1.89133e-05	0	7.74444e-06	0	3.19253e-05	2.67416e-05
DNALI1	5.30935e-07	0	5.693e-06	0	3.82946e-07	0	0	0	0	0
GNL2	0	3.09752e-05	2.44092e-05	0	6.52982e-07	6.94901e-05	3.4323e-05	0.000135365	7.40111e-05	0
C1orf109	3.99683e-05	7.90885e-06	1.44383e-05	0	0	0	1.94537e-05	4.7976e-06	0.000106201	2.51654e-05
CDCA8	0	0	0	0	0	0	2.99519e-05	0	0.000471537	1.61536e-05
EPHA10	2.31937e-06	4.40484e-07	0	0	1.16759e-06	0	4.05108e-07	4.76255e-07	0	1.7821e-06
MANEAL	6.63454e-05	2.5632e-05	0	3.60916e-05	3.20015e-06	1.45314e-05	0.000134614	0	2.22874e-05	1.39168e-05
RP11-109P14.9	3.17848e-07	0	0	0	0	0	4.46301e-09	4.21514e-07	0	2.22673e-07
YRDC	0	6.30026e-05	0.000119404	6.06713e-05	0	0.000122082	0.000118219	5.22367e-05	7.371e-05	0.000103734
C1orf122	0.000146406	0.000265511	0.000522338	0.000501853	0.000188356	0.000326065	0.000380525	0.000145261	1.12402e-05	0.000146181
MTF1	2.64138e-05	3.90097e-05	0	4.33908e-06	5.69278e-06	0	0	0	2.56932e-05	5.78907e-05
INPP5B	8.48588e-06	6.05281e-06	0	2.70445e-06	5.72318e-07	0	1.19114e-05	0	1.06809e-05	4.30403e-06
RP11-109P14.10	0	0	0	4.3677e-08	0	0	0	0	7.29496e-07	0
SF3A3	6.93307e-05	8.96815e-05	0	0	3.79732e-05	0.000106235	6.68018e-05	3.94228e-05	0.000114971	2.04115e-05
FHL3	0	2.85597e-05	9.23897e-07	5.7753e-06	2.714e-06	9.9679e-06	0	0	5.96245e-06	0
UTP11L	3.15284e-05	3.96816e-05	1.63061e-05	0	4.38733e-06	0.000126101	4.13199e-05	0.000123947	9.30803e-05	2.54878e-05
RRAGC	5.18155e-05	0.000129814	9.5553e-05	9.36024e-05	0.000100708	2.06021e-05	2.75171e-05	0	2.89151e-05	0.000163621
RP5-864K19.4	0	1.82069e-06	4.31427e-06	9.00172e-06	3.12604e-06	1.71929e-06	3.98429e-06	0	0	1.11685e-05
MYCBP	8.78288e-05	0	0.000141782	2.87825e-05	4.25506e-05	9.5763e-05	7.40749e-05	0	9.59261e-05	0
RHBDL2	0	0.000273254	1.02781e-05	6.03803e-05	0.000222637	0.000158727	0	0	0	0.000154643
AKIRIN1	7.35938e-05	0.00020232	5.87775e-05	7.74643e-05	5.9999e-05	3.26877e-05	0	7.49256e-06	6.80897e-05	0.000240635
NDUFS5	0.000257845	0.000349313	0.000794501	0.00041634	0.000432496	0.000827997	0.000354121	0.000791122	0.000133262	0.0002974
MACF1	2.60688e-06	0.00030765	3.57547e-05	0.0001069	0.000237362	0	0.000194048	7.90128e-05	0.000107984	0.000397141
BMP8A	2.78144e-07	0	0	0	1.09886e-06	0	4.65496e-07	0	1.31054e-07	0
RP11-69E11.4	1.96529e-06	5.70097e-07	0	5.51144e-07	5.51969e-08	1.11305e-07	0	2.45672e-06	1.23191e-06	9.00655e-07
PABPC4	0.000462129	0.000411626	0.000362145	0.000264692	3.38542e-05	2.94151e-05	0.000114885	0.000197245	0.000336887	0
HEYL	0	3.47034e-07	1.07624e-06	0	1.53165e-06	0	1.8214e-07	6.95599e-07	0	0
HPCAL4	0	4.37471e-07	2.71257e-06	0	4.1004e-06	0	0	0	0	4.3338e-06
PPIE	4.26751e-05	2.06518e-06	2.07666e-05	0	2.83714e-05	9.25326e-05	5.98068e-05	4.86349e-05	3.65883e-05	2.30743e-05
BMP8B	0	0	0	0	1.39842e-05	0	0	0	0	5.08585e-07
OXCT2	0	0	0	4.13295e-07	1.05286e-06	0	0	0	1.30287e-06	1.12659e-06
RP1-118J21.25	1.47756e-06	0	0	1.07083e-06	0	0	0	0	0	0
TRIT1	3.37925e-05	3.76502e-05	9.28614e-06	2.19055e-05	9.38697e-06	2.33434e-05	4.73071e-06	0	3.16057e-05	1.09377e-05
MYCL	2.85915e-06	9.08294e-07	6.93217e-06	0	0	1.43841e-07	1.20838e-06	0	5.38828e-06	3.84309e-06
MFSD2A	4.71275e-06	1.98199e-05	0	3.90437e-06	0	8.74349e-06	3.32503e-05	1.58192e-05	1.08039e-05	6.75091e-06
CAP1	0.000102468	0.000579737	8.61332e-05	5.74838e-05	0.000267263	0.000140607	6.29393e-05	0.000213634	0.000151667	0.000539776
PPT1	7.89148e-05	9.49451e-05	2.43309e-05	4.96684e-07	3.34959e-05	7.70905e-05	5.51359e-05	0	0.000102976	0.000100756
RLF	1.75204e-05	1.01743e-05	0	9.05045e-06	1.61526e-05	0	0	7.31405e-06	2.63876e-05	1.39513e-05
TMCO2	1.21308e-07	0	1.3363e-07	0	2.51902e-07	4.48783e-08	0	0	5.44189e-08	4.53931e-08
RP1-39G22.7	1.52144e-05	0	2.34543e-05	4.09519e-05	9.60186e-06	3.70154e-05	0	0	3.70758e-06	0
ZMPSTE24	9.47798e-05	0.000152528	0	3.55618e-05	4.54796e-05	1.28264e-05	2.07786e-06	0	5.83948e-05	0.000117844
COL9A2	0	0	0	0	0	0	2.49316e-07	0	0	4.8964e-06
SMAP2	2.6737e-05	2.55448e-05	4.37563e-05	4.95931e-05	1.03038e-05	7.78714e-06	4.13154e-05	1.46631e-05	2.52027e-06	2.54446e-05
ZFP69B	1.59226e-06	0	8.10399e-06	5.32347e-06	2.44365e-06	9.78685e-07	1.31365e-06	6.8016e-06	0	0
ZFP69	1.27855e-06	0	4.89868e-06	4.82683e-06	2.4989e-06	9.27089e-06	1.70849e-06	0	6.47511e-06	0
RP11-656D10.3	8.21114e-06	2.35751e-06	5.4814e-07	4.36127e-06	6.56001e-06	0	1.97184e-06	0	0	5.76904e-06
EXO5	1.02409e-05	6.43285e-06	1.87557e-06	0	6.46589e-06	0	2.69164e-05	0	8.31957e-07	7.61819e-06
ZNF684	2.54584e-06	3.93702e-07	3.39625e-07	0	4.50536e-07	5.26625e-06	1.10985e-05	0	1.34699e-05	4.95954e-06
RIMS3	0	5.25605e-06	0	5.13821e-06	0	1.72006e-06	7.74484e-06	0	0	1.65243e-06
NFYC-AS1	2.39109e-06	1.31534e-06	1.10829e-06	2.80477e-06	7.15668e-07	4.31905e-06	3.30705e-07	5.3299e-07	3.32942e-06	0
NFYC	2.69743e-05	2.20751e-05	2.99808e-05	3.05406e-05	3.73811e-05	0.0001102	4.43719e-05	2.06013e-05	0.000121945	4.87974e-05
CITED4	0	0.000633429	1.17696e-05	0.00019652	0.000714705	5.8342e-05	5.26439e-05	0	0	0.000212089
RP5-1066H13.4	0	2.55252e-07	0	2.37943e-07	3.27542e-07	3.41603e-07	0	0	0	1.14198e-06
CTPS1	5.81866e-05	0.000121722	0	2.44247e-05	8.45311e-05	7.33019e-05	0.000164474	0	4.49141e-05	0
SLFNL1-AS1	8.47508e-07	1.94512e-07	0	1.56933e-06	4.36159e-06	4.42029e-07	1.06053e-06	0	0	0
SLFNL1	2.68579e-07	0	2.52469e-07	0	1.51798e-08	0	0	9.63706e-08	6.87543e-07	1.79669e-07
SCMH1	2.6843e-05	1.00557e-05	0	4.63786e-05	1.39174e-05	4.22179e-06	5.09639e-05	0	2.57076e-05	5.39956e-06
FOXO6	2.92294e-07	0	0	0	0	2.03626e-07	0	1.95239e-07	0	3.05635e-07
EDN2	0	2.81491e-06	0	0	0	2.01122e-07	7.27842e-06	0	0	6.3219e-06
HIVEP3	0	9.70206e-06	1.39482e-05	2.89806e-05	0	8.64511e-06	3.35233e-05	0	0	2.70697e-05
GUCA2B	1.14029e-05	0	0	0	1.03985e-06	0	0	0	0	7.8771e-06
GUCA2A	3.11169e-06	0	1.8454e-06	0	5.54946e-06	0	0	0	0	5.35547e-07
FOXJ3	4.94373e-05	8.9941e-05	2.56592e-05	2.97973e-05	4.97629e-05	0	2.46617e-05	0	4.51905e-05	7.27514e-05
RIMKLA	4.57186e-05	0	5.83868e-06	0	8.68273e-06	0	2.55655e-05	0	6.94633e-06	7.73591e-06
ZMYND12	2.33732e-07	0	6.78048e-07	0	0	0	0	1.80947e-07	1.01554e-07	0
PPCS	0.00017021	8.46321e-05	5.52363e-05	0.000104575	0.000105326	0.000145453	3.89498e-05	0	2.50454e-05	9.48668e-05
CCDC30	1.66509e-06	8.49597e-07	0	2.58978e-06	3.33115e-06	0	0	0	8.42213e-07	8.16128e-07
PPIH	6.3109e-05	0	1.71097e-05	0	0	0.000238731	9.75144e-05	2.5345e-05	0.000236876	0
RP5-994D16.3	1.90008e-08	0	1.55763e-07	7.63838e-08	0	0	8.75671e-07	0	1.79819e-07	0
YBX1	0.000660049	0.000206772	0.000958438	0.000818139	0.000553414	0.000598587	0.000685197	0.00155565	0.000366538	0.000140972
CLDN19	5.79807e-07	0	0	0	0	0	2.87474e-07	0	0	0
P3H1	2.94557e-06	6.54488e-06	0	7.69203e-06	1.1203e-05	1.08964e-05	1.60426e-06	0	2.963e-06	6.95406e-06
C1orf50	1.8003e-05	3.70967e-06	4.61602e-05	3.77648e-05	1.56225e-05	4.3332e-05	1.38737e-05	0	2.23662e-05	2.57905e-05
SVBP	5.05045e-05	0	8.92673e-05	0.000161618	8.0811e-05	7.27676e-05	6.88454e-05	0.000113691	0.000181701	0
ERMAP	1.27651e-05	2.40779e-06	0	1.27514e-05	7.73654e-06	0	6.14118e-06	0	1.14701e-05	6.0762e-06
RP11-342M1.3	7.85095e-07	7.01429e-08	0	0	0	0	1.75947e-07	5.15393e-08	8.88139e-07	5.02465e-07
ZNF691	2.03131e-06	0	2.52684e-06	7.82639e-06	1.93078e-06	7.40926e-06	4.42262e-06	4.55611e-06	1.03005e-05	0
SLC2A1	0.000279922	0.000111019	0	0.000361529	0.000400908	0.000141154	0.000117897	0	0.000102319	0.000254898
SLC2A1-AS1	8.08636e-06	0	3.34162e-06	7.32865e-06	7.68065e-06	1.721e-06	2.25817e-06	0	2.82342e-06	3.55345e-06
FAM183A	0	8.97288e-06	7.05386e-05	5.32039e-05	5.23065e-05	3.81869e-05	3.16688e-05	5.1928e-05	6.49123e-06	3.62181e-05
EBNA1BP2	6.62359e-05	4.43002e-05	0.000495893	0.000116587	0	0.000483589	0.000391993	0.000306712	0.000184562	0
CFAP57	5.41735e-07	5.1252e-05	0	8.90587e-07	9.2902e-07	0	0	0	0	2.08104e-06
TMEM125	7.41385e-05	0	3.86916e-05	1.44178e-05	8.39697e-06	0	1.313e-05	3.21307e-06	2.57625e-05	8.06631e-05
C1orf210	2.27889e-05	0	5.47298e-05	4.44798e-05	2.35733e-05	7.70393e-05	5.2968e-05	0	0	5.44247e-05
TIE1	3.72158e-07	0	1.33458e-07	4.60873e-07	4.01653e-07	0	0	0	4.42721e-07	0
RP1-92O14.3	1.06541e-06	0	5.66383e-06	5.26608e-06	3.96796e-06	0	1.45548e-06	0	2.7562e-05	1.00989e-05
CDC20	0	0	0	0	0	8.8467e-05	0	0	0.0007745	0
ELOVL1	8.50945e-05	0.000276496	0.000131834	2.57459e-05	2.81269e-05	0.000151185	2.07557e-05	3.27022e-05	0.000126824	0.000258079
MED8	1.89379e-06	3.89349e-05	0.000151607	1.13755e-05	2.84975e-05	0.000190183	3.95889e-05	0.000109178	9.60457e-05	4.08398e-05
SZT2	9.40206e-06	7.42277e-06	0	1.16219e-05	9.90909e-06	0	4.46592e-06	1.78925e-06	1.28353e-05	5.21705e-06
HYI-AS1	9.75714e-07	1.07145e-06	2.81994e-06	4.01405e-06	4.95278e-07	0	0	0	0	1.53539e-06
PTPRF	0.000193991	0.000708429	0	7.55603e-05	0.000134162	0	8.08862e-05	0	4.97928e-05	0.000327221
KDM4A	2.22543e-05	3.44243e-05	0	1.69641e-05	2.66891e-05	0	0	0	2.41789e-05	5.88892e-05
KDM4A-AS1	2.02691e-06	0	0	0	0	0	5.24764e-06	1.85107e-06	6.16381e-06	0
ST3GAL3	0	2.0603e-06	1.29008e-06	6.88032e-06	9.05185e-07	0	9.74316e-06	0	3.38721e-06	5.21987e-06
ARTN	2.18451e-05	0	0	2.02154e-05	0	5.11577e-07	0	0	0	6.63273e-06
RP11-7O11.3	3.51907e-06	0	0	1.16161e-05	2.48508e-07	2.26454e-06	0	0	0	0
IPO13	3.94562e-05	1.88594e-05	0	3.6393e-05	2.58448e-05	1.53287e-05	1.03042e-05	0	0	3.81859e-05
DPH2	6.22534e-05	4.635e-05	8.59737e-05	5.39103e-05	0	3.85237e-05	3.17963e-05	4.67991e-05	8.82171e-05	0
ATP6V0B	0.000146379	0.000148061	0.000500817	8.35431e-05	0.000150382	0.000521807	0.000354368	5.91317e-05	0.000350462	0.000565468
B4GALT2	0.000115726	7.8871e-05	5.39673e-05	0.000124181	2.01942e-05	3.72086e-05	0.000158428	0	8.0832e-05	3.98553e-05
CCDC24	1.35871e-05	0	2.51154e-05	5.34356e-05	0	2.76486e-05	4.6049e-05	0	0	2.97173e-05
SLC6A9	4.59202e-05	0	0	2.86306e-05	0	0	0	0	7.39545e-07	9.43711e-06
RP5-1198O20.4	7.44659e-06	0	1.74492e-06	3.35422e-06	5.08585e-06	0	0	0	0	0
DMAP1	8.39535e-07	5.15182e-06	1.77319e-05	7.17145e-07	1.30417e-05	5.49729e-05	4.13372e-07	2.3176e-05	5.16674e-05	1.70468e-05
ERI3	0.0001101	0	0.000242091	0.0001921	0.000205264	0.000300303	0.000154531	0	0.000148744	0
RNF220	7.42105e-05	8.24604e-05	7.11126e-05	0.000118334	3.80271e-05	0	0.000101008	8.82187e-05	0.000172982	5.89548e-05
TMEM53	1.66824e-05	0	1.45305e-05	9.04964e-06	1.37649e-05	9.92572e-06	0	0	0	3.08672e-05
KIF2C	0	0	0	0	0	0	5.01103e-06	0	0.000328575	0
RP11-269F19.2	2.03143e-07	0	7.12313e-07	1.32841e-06	2.33855e-07	0	0	0	6.4737e-09	0
RPS8	0.0006456	0.000161473	0.00116487	0.00120831	0.00076804	0.000409553	0.000485466	0.00339208	0.000302686	0.000330296
PLK3	1.13451e-05	0	0	3.41213e-05	5.91749e-05	1.0682e-05	3.76447e-05	1.86073e-05	1.8139e-05	3.18693e-05
TCTEX1D4	1.07238e-06	3.75943e-07	0	2.71258e-06	4.19548e-06	6.11279e-07	1.59971e-06	2.90267e-08	1.1622e-06	0
BTBD19	5.73975e-07	0	0	0	5.76119e-06	0	2.4792e-06	0	0	7.22408e-06
PTCH2	9.13426e-06	5.18758e-06	1.15165e-05	1.21437e-05	7.31634e-06	0	0	0	2.69817e-06	1.13757e-05
EIF2B3	1.45971e-05	4.68586e-06	3.03253e-05	0	0	7.8155e-05	4.28064e-05	1.76732e-05	5.23627e-05	8.14527e-06
HECTD3	1.90966e-05	3.08335e-05	0	1.53297e-05	2.52223e-05	0	1.36029e-05	0	5.85708e-06	2.53468e-05
UROD	1.76118e-05	5.31976e-05	4.88326e-05	4.06253e-05	3.49267e-05	0.000108719	3.039e-05	2.28716e-05	1.62452e-05	6.78061e-05
ZSWIM5	1.89452e-06	1.11767e-07	0	5.55688e-06	3.12527e-06	1.7644e-06	3.14935e-06	0	0	7.00357e-07
LINC01144	1.14868e-06	2.85307e-07	0	2.6199e-07	1.11975e-06	6.09222e-07	0	0	0	0
MUTYH	2.36619e-05	0	1.10902e-05	0	7.73009e-06	2.87445e-05	2.93552e-05	1.8568e-06	2.58171e-05	5.85539e-07
TOE1	2.82845e-05	1.16037e-05	0	0	1.15632e-05	1.26886e-05	6.91395e-05	1.88356e-05	1.92984e-05	0
TESK2	7.73002e-07	0	0	2.13772e-06	3.59999e-06	0	0	0	4.19046e-06	5.73753e-06
CCDC163P	0	0	0	8.11731e-07	0	0	0	0	2.8104e-05	6.61876e-06
MMACHC	1.30702e-05	7.84859e-06	0	1.51714e-06	2.52414e-06	5.23987e-07	0	0	2.33425e-05	6.53681e-06
PRDX1	0.000819226	0.000157741	0.000416032	7.13664e-05	0.000652934	0.00136616	0.000188758	0.00134814	0.000438976	0.000338276
AKR1A1	0.000266583	0	0.000158207	9.24379e-05	7.37504e-05	0.000240379	7.42418e-05	0	8.55403e-05	3.60676e-05
NASP	8.91842e-05	2.41677e-05	0	0	0	0.000266606	0.000413687	0.00016241	0.000204307	0
CCDC17	1.39498e-07	0	8.28163e-07	3.70365e-06	1.94539e-06	0	0	0	3.09551e-06	2.66996e-06
GPBP1L1	4.43386e-05	8.74069e-05	2.46498e-05	9.9202e-05	7.00523e-05	0	0	6.56821e-05	8.2695e-05	0.000146671
TMEM69	5.17047e-05	3.48044e-05	7.25808e-05	1.7887e-05	2.71364e-05	5.89538e-05	1.18229e-05	4.34232e-05	5.96165e-05	7.42598e-05
IPP	2.14445e-05	7.66044e-06	0	1.09661e-05	1.77812e-05	0	2.10339e-05	0	1.02387e-05	2.28229e-05
MAST2	3.04062e-05	4.75697e-05	0	1.26091e-05	2.03173e-05	0	6.28262e-05	0	4.86837e-05	2.19312e-05
PIK3R3	6.67217e-05	0	8.12272e-06	5.06664e-06	7.5226e-06	0	0	0	3.61771e-05	3.05467e-05
RP4-533D7.5	1.28658e-05	0	1.11768e-05	0	1.41107e-05	0	3.07369e-06	0	0	9.30603e-07
TSPAN1	0.000191056	0	3.03553e-05	8.73847e-05	5.62224e-05	0.00029557	5.1657e-05	0	3.88013e-06	0.000793889
POMGNT1	1.96181e-05	0.000230979	0.00016598	0.000320464	0.000114997	0.000187822	0.000172609	0.000119296	0.000112817	0.000156065
LURAP1	9.31628e-07	0	0	5.1637e-06	0	9.46878e-07	0	0	9.17227e-07	0
RAD54L	1.50169e-05	0	0	0	0	0	0.000191198	0	7.21683e-05	0
LRRC41	8.66628e-05	0.000118687	7.91359e-06	0.000116605	0.000129423	0.000133112	0	0	0	6.38951e-05
UQCRH	0.000650757	0.000493973	0.00111144	0.000886583	0.000758016	0.000594755	0.000593907	0.00140148	0.00036145	0.000667809
NSUN4	8.07016e-05	9.63476e-05	2.59394e-05	7.72993e-05	4.72157e-05	0	1.24993e-05	1.66943e-05	7.34914e-05	6.7532e-05
FAAH	0	7.70022e-07	0	2.44871e-06	1.64357e-05	0	0	0	0	0
DMBX1	0	0	0	0	1.84312e-05	0	1.8273e-05	0	2.16326e-05	0
MKNK1	0.000111332	3.04016e-05	0.0001518	0.000190556	0.000100978	8.55269e-05	6.91222e-05	0	0.000112809	0.000204317
MOB3C	4.86683e-05	0	0	7.94937e-05	0	2.90594e-05	1.75362e-06	0	0	3.61256e-05
ATPAF1	0.000210542	0	0.000116928	0.000114472	3.7051e-05	0.000213567	0.000151291	0	0.000183774	0
TEX38	0	0	0	5.02869e-07	5.8908e-07	0	0	0	0	0
EFCAB14	0.000165377	0.000260347	6.32654e-05	0.00017628	0.000168504	1.91947e-05	2.29236e-05	0	0.000153606	0.000274946
CYP4B1	1.99085e-06	0	0	0	0	0	0	0	0	0
CYP4A22-AS1	1.27931e-06	1.47151e-06	0	0	5.57815e-07	0	0	0	0	4.12273e-06
LINC00853	4.6156e-06	0	4.06232e-06	3.02451e-06	1.69548e-06	1.09883e-07	1.35963e-06	0	0	6.33222e-06
PDZK1IP1	1.18667e-05	0.000341014	0.000540216	0	0	0.000284722	0.000157905	0	2.18538e-05	0.000947531
STIL	2.37194e-05	0	0	0	0	0	0.000188298	0	0.000157166	3.29079e-05
CMPK1	0.000312847	0.000331542	0.000233367	0.00036841	0.000267996	0.000245964	0.000289923	0.000281917	8.00193e-05	0.000350789
LINC01389	6.43526e-06	0	0	7.63441e-06	2.34759e-06	3.83706e-06	0	0	0	0
FOXE3	6.21057e-08	0	0	4.82988e-08	2.17931e-08	2.29083e-08	1.78454e-08	0	2.02368e-07	0
FOXD2-AS1	2.48447e-05	0	0	4.89018e-05	0	1.5795e-05	3.10875e-05	0	3.77576e-06	0
FOXD2	6.77839e-05	0	0	4.53289e-05	0	0	0	0	1.28885e-05	0
TRABD2B	3.18295e-05	6.15993e-05	1.91252e-06	6.6601e-05	7.60337e-05	0	0	0	0	2.15901e-05
RP4-683M8.2	1.02672e-06	0	0	0	6.10779e-07	1.29973e-08	0	0	0	0
AL356289.1	8.08643e-07	0	6.48785e-09	0	8.0339e-07	0	0	0	0	0
RP5-1024N4.2	8.80879e-08	0	0	3.64699e-07	0	0	0	0	0	3.08796e-07
SLC5A9	1.38497e-06	0	0	0	1.73276e-07	0	0	0	0	0
SPATA6	3.86452e-06	0	0	3.69685e-06	1.11701e-05	9.14378e-07	9.82656e-06	0	0	2.98652e-07
AGBL4	1.43515e-07	0	4.14526e-07	0	0	0	6.17984e-07	0	0	6.56087e-07
DMRTA2	0	2.84848e-06	8.92103e-07	0	0	0	1.0994e-06	0	0	1.55623e-06
FAF1	5.96225e-05	2.82892e-05	0.000179979	5.37428e-05	6.51396e-05	0.000170143	0.00037843	3.47416e-05	0.00028781	6.98218e-05
CDKN2C	0.00012485	0	0	0	0	0	0.000270203	0	0.000361304	0
LINC01562	3.83882e-07	0	0	0	2.24914e-06	0	0	0	0	1.123e-06
RNF11	5.82717e-05	0.000180136	0.000294341	0.000253291	0.000328501	2.17893e-05	0	0.000288031	3.25586e-05	0.000242698
RP11-296A18.6	9.67281e-07	0	1.77295e-07	0	1.13568e-07	1.63717e-08	3.91723e-08	0	0	0
TTC39A	0.000159255	0	3.98576e-05	0	3.69387e-05	1.49696e-05	2.2067e-05	0	0	4.23794e-05
TTC39A-AS1	2.19308e-05	0	0	0	0	0	0	0	0	0
EPS15	0.000146725	0.00018807	3.30223e-05	9.70999e-05	0.000157429	0	3.6678e-05	0	4.20573e-05	0.000100327
RP11-191G24.1	1.62176e-05	0	1.12477e-05	0	0	0	0	1.0293e-05	0	1.0465e-06
OSBPL9	0.00021218	0.000151948	0.000132918	0.000189245	0.000210809	0.000161567	0.000107228	5.94373e-05	6.08031e-05	5.96498e-05
NRDC	0.000180423	0.000247112	8.27418e-06	8.1002e-05	9.0866e-05	0.000159802	5.5277e-05	8.22269e-05	0.000290974	7.21881e-05
RP4-657D16.3	8.9402e-06	4.40088e-06	2.16559e-06	0	7.76045e-06	0	9.09852e-07	0	2.3642e-06	4.48657e-06
RP4-657D16.6	1.97674e-06	0	1.47966e-06	0	0	0	8.56071e-07	2.25902e-06	8.32991e-07	4.01519e-06
RAB3B	0.000748744	3.65034e-05	0	0.00037715	0	0	0.000249045	0	0.000114801	0.000278227
TXNDC12	5.19008e-05	0.000187625	0.000316879	4.60493e-05	4.71138e-05	0.000442719	0.000102241	0.000352582	0.000353415	0.000179843
KTI12	7.15778e-05	8.22725e-05	0.000130677	9.68477e-06	2.19775e-05	8.97714e-05	3.70012e-05	0.000107529	6.78051e-05	3.33066e-05
RP11-91A18.4	0	0	8.39897e-08	0	7.56843e-08	0	0	0	9.06933e-07	4.91586e-07
BTF3L4	4.68045e-05	0.00018657	0.000334991	9.07182e-05	0.000178155	0.00035808	0.000185489	0.000428248	0.000194696	0.000193606
ZFYVE9	2.17187e-05	2.57316e-05	0	2.56128e-05	4.16013e-06	1.32227e-05	0	0	1.97891e-05	1.50521e-05
CC2D1B	3.01549e-05	9.85871e-05	0	4.45803e-05	4.9908e-05	2.15453e-06	3.93599e-05	0	2.57268e-05	3.25941e-05
RP11-155O18.6	4.97873e-08	0	5.97172e-07	0	2.12902e-07	3.79829e-07	0	0	3.49851e-07	6.80322e-07
ORC1	6.75422e-05	1.41687e-06	0	0	0	0	0.000183161	0	0	0
PRPF38A	0.000156997	2.54834e-05	0.000119365	2.48232e-05	0.000102353	0.000197869	6.69903e-05	4.93048e-05	0.00027986	8.70609e-06
ZCCHC11	9.9457e-05	0.000158871	0	7.74358e-05	0.00024305	0	3.29398e-05	0.000110858	0.000131868	5.82253e-05
RP11-25O10.2	0	0	0	3.61684e-07	1.05692e-07	8.4706e-07	0	0	2.11614e-07	4.28716e-07
FAM159A	0	0	0	0	8.46086e-06	0	0	0	0	0
COA7	0.00013948	0.000100903	9.61248e-05	0	4.84238e-06	3.58523e-05	4.90337e-05	4.99923e-05	0.000125244	0
ZYG11B	7.17932e-05	8.51436e-05	0	9.94166e-05	5.07339e-05	5.64617e-06	5.21558e-05	0	5.5987e-05	3.41387e-05
ZYG11A	9.38187e-07	0	0	0	0	1.85303e-07	0	0	0	0
ECHDC2	0.000269006	3.93124e-05	6.68602e-05	0.0003771	0.000234732	0.000147196	4.78464e-05	0	2.17224e-06	2.02978e-05
SCP2	0.000287495	0.000204974	0.000113023	9.07542e-05	0.000351782	0.000374632	5.394e-05	0	1.34379e-05	0.000266921
CPT2	6.41421e-05	0	0	4.73756e-05	5.04061e-05	2.62159e-05	1.48589e-05	0	4.20529e-05	1.67193e-05
RP5-1024G6.2	6.76809e-07	6.5129e-07	0	2.58111e-06	5.33147e-07	3.65285e-07	2.79054e-06	0	1.03211e-06	0
C1orf123	8.35516e-05	9.31412e-06	0.000140304	7.26245e-05	6.65855e-05	0.000183824	8.33485e-05	7.44636e-05	0.000111281	2.70875e-05
RP5-1024G6.7	2.08606e-06	0	1.16091e-06	2.87821e-06	5.87793e-07	0	1.78052e-06	0	4.38967e-07	0
MAGOH	6.53904e-05	0	0.000153341	0	3.11808e-05	0.000695672	0.000154167	0.000383547	0.00039977	0
RP5-1024G6.5	4.04489e-06	0	5.10199e-06	1.48645e-05	1.4219e-05	1.80517e-06	2.0762e-07	0	6.93059e-06	0
LRP8	0.000206749	5.93871e-05	0	9.11518e-05	8.42499e-06	0	0.00010005	0	5.2943e-05	3.96226e-06
RP4-784A16.2	3.28032e-07	0	0	1.08929e-07	2.36371e-07	0	0	0	3.71493e-07	0
RP4-784A16.5	9.96224e-07	0	5.98075e-07	2.19003e-07	0	0	5.3316e-07	0	0	2.78092e-07
NDC1	0.000122274	7.00142e-05	0	1.74664e-05	3.33304e-06	0	0.000110043	0	0.000449302	3.84034e-05
YIPF1	2.68432e-05	6.40433e-05	3.43126e-05	8.27533e-05	3.46321e-05	7.63194e-05	1.73786e-05	0	8.45555e-06	0.000138509
DIO1	8.06488e-05	0	5.65936e-06	0	0	0	0	0	0	0
HSPB11	0.000188806	0	0.000244416	0.000130241	9.12549e-05	0.000319587	0.000495229	0	0.00040914	6.55352e-05
LRRC42	8.17941e-05	7.9854e-05	6.87882e-05	3.70629e-05	1.66473e-05	0.000212156	0.000200455	0	4.38476e-05	0.000120399
LDLRAD1	3.67352e-06	0	0	0	0	0	0	0	0	0
TMEM59	0.000249029	0.000189699	9.86698e-05	9.13952e-05	0.000379747	0.000769516	0.000131254	0.000214692	0.000180454	0.000428537
TCEANC2	1.98956e-05	1.39253e-05	8.48162e-07	1.43742e-05	5.93001e-06	0	2.79097e-05	0	2.63672e-05	2.26046e-05
CYB5RL	4.3322e-05	0	1.58253e-05	4.27333e-05	2.30733e-06	2.67433e-06	7.05786e-05	0	6.83507e-05	0
MRPL37	0.000213034	4.98161e-05	0.000337039	4.37655e-05	0.000140848	0.000408339	0.000359589	0.000154427	0.000447854	0.000114359
SSBP3	8.00085e-05	8.21635e-05	1.91384e-05	2.41062e-05	0.000280215	9.6368e-07	2.60869e-05	0	8.56245e-05	2.33951e-05
SSBP3-AS1	5.12073e-07	6.03165e-08	0	0	1.88512e-06	0	2.08635e-07	0	1.02962e-06	3.20137e-07
RP5-866L20.1	4.38697e-07	0	0	1.25082e-06	4.56059e-06	2.10777e-07	0	0	0	0
ACOT11	1.90758e-05	3.33062e-05	0	6.15288e-05	9.10006e-05	2.51764e-05	0	0	0	2.5507e-05
FAM151A	0	3.16019e-07	4.48602e-07	0	2.2553e-07	0	0	0	3.81241e-07	8.62134e-08
TTC4	9.4428e-06	1.53754e-05	1.69771e-05	1.24939e-05	1.60702e-06	1.22046e-05	4.31412e-06	0	2.42069e-05	0
PARS2	9.91447e-06	0	1.24722e-07	7.11544e-06	8.02853e-07	4.5424e-06	3.59254e-06	2.42791e-07	7.20274e-06	2.54229e-06
TTC22	0.000219754	1.8263e-05	0	0.000103514	5.65466e-05	0	0	0	0	6.88637e-05
LEXM	1.43716e-06	0	0	1.09715e-08	2.2785e-07	1.48092e-06	0	0	0	9.43464e-07
DHCR24	0.000724659	0.000464162	1.95076e-05	0.000316756	0.000451406	0	0.000206805	0	0.000208255	0.000276978
RP11-67L3.5	7.60739e-07	0	8.55819e-08	4.86001e-07	0	0	0	0	7.22493e-07	0
RP11-67L3.4	1.19916e-05	0	7.04673e-06	2.08828e-06	6.12291e-06	2.10873e-06	0	0	0	1.31996e-06
TMEM61	0	5.63897e-07	1.84704e-06	0	1.07819e-06	0	0	0	0	2.51864e-05
PCSK9	0.000113024	0	0	0	0	0	0	0	0	3.66184e-05
USP24	5.35365e-05	6.82458e-05	0	7.3765e-05	3.14508e-05	3.27668e-06	1.47955e-05	0	7.54449e-05	2.28967e-05
RP11-101C11.1	6.26947e-08	0	4.80322e-08	0	1.94378e-07	1.97034e-08	3.65802e-07	0	1.02407e-07	4.15059e-07
RP11-504A18.1	0	4.72397e-07	0	7.81447e-07	1.15187e-06	6.62013e-08	0	0	0	7.63813e-08
RP4-710M16.2	0	0	0	0	2.7239e-05	0	0	0	0	1.08978e-05
PLPP3	3.52286e-05	3.66383e-05	2.32615e-05	3.18976e-05	0.000171863	3.18726e-05	1.1137e-05	0	1.87086e-05	5.51113e-05
PRKAA2	5.43601e-05	0	3.51454e-06	0	0.000191785	0	5.55237e-05	0	5.00909e-05	6.28021e-05
OMA1	5.01266e-05	5.02166e-06	0	2.31246e-05	3.1972e-05	5.19719e-05	0	0	2.49243e-05	2.05e-05
TACSTD2	0.00017574	0.000897967	7.49955e-05	0.000539768	0.000274137	0.000974416	0.000341003	0.000421378	0.000475574	0.00141138
MYSM1	2.94537e-05	4.49201e-05	2.99946e-06	1.67197e-05	3.12091e-05	0	1.83638e-05	3.09516e-06	4.2774e-05	4.03675e-05
JUN	0	0.000196965	0	5.48674e-05	0.000743892	0.000238046	0.000281176	0.000279448	0.0001598	0.000199873
RP11-63G10.3	3.47759e-07	0	0	5.98779e-07	2.25176e-06	5.84483e-07	4.19733e-06	1.6571e-07	0	6.83253e-07
RP4-794H19.1	0	0	0	3.5164e-07	7.41294e-06	2.71797e-06	1.31321e-06	0	3.56492e-06	0
LINC01358	1.81326e-07	0	0	0	3.66007e-07	0	5.9036e-07	0	3.11605e-07	5.4664e-07
RP11-467C18.1	1.32909e-06	2.60025e-07	2.31353e-06	0	3.89051e-07	0	1.08783e-06	0	7.92001e-08	0
FGGY	0.000196313	0	2.17869e-05	7.55621e-05	0.00018276	9.46851e-05	2.65284e-05	0	1.22644e-06	2.89918e-05
HOOK1	0.000183389	7.20359e-05	0	1.77678e-10	0.000102688	2.41137e-05	0.000171236	0	0.00015595	5.99722e-05
CYP2J2	9.10094e-06	1.60843e-06	9.75085e-07	0	6.6823e-06	6.22493e-06	0	0	1.12634e-06	2.36996e-05
RP11-776H12.1	1.6771e-05	6.80322e-05	2.05005e-05	6.75691e-05	4.28779e-05	0	2.87959e-05	1.58453e-05	1.36559e-05	1.22347e-05
NFIA	0.000144208	7.01753e-05	2.35881e-05	0	8.55236e-05	0	6.06459e-05	0	6.43855e-05	1.55906e-05
TM2D1	4.59111e-06	0.000234864	0.00019897	0.000198041	0.000143149	0.000251746	0.000123756	0	0.000108574	0.000283174
RP11-430G17.3	1.30272e-05	0	0	1.69861e-05	0	0	8.55958e-06	1.16447e-06	1.09257e-05	7.12244e-07
INADL	0.000229048	0.000268464	0	5.26796e-05	0.000344733	0	0	0	0	0.000159094
L1TD1	6.51667e-07	0	2.50886e-07	5.94342e-07	2.02248e-06	0	3.25868e-06	0	1.27568e-06	5.62853e-07
USP1	0.000318699	3.96062e-05	6.8207e-06	0	3.46841e-05	4.7476e-05	0.00103605	0	0.000324626	0
DOCK7	6.643e-05	0.000172113	0	7.4499e-05	7.70107e-05	0	2.81237e-05	0	3.88107e-05	7.42174e-05
RP11-230B22.1	9.45045e-07	6.77728e-07	6.48839e-07	2.00376e-06	2.48901e-06	1.67651e-06	6.3538e-07	0	0	1.11083e-06
ATG4C	3.23558e-05	2.10364e-05	5.09988e-06	6.16198e-06	6.2672e-06	4.1499e-05	6.10666e-06	0	7.7291e-05	2.70007e-05
RP4-771M4.3	1.13111e-07	0	0	5.99479e-08	0	0	8.08463e-08	0	0	0
FOXD3-AS1	0	8.54759e-06	0	3.69113e-05	1.50994e-05	0	4.04173e-05	0	6.62604e-06	3.99044e-05
ALG6	3.12348e-05	1.68133e-05	5.11835e-07	0	2.47223e-05	4.68404e-05	2.29056e-05	0	9.71797e-05	3.03104e-05
ITGB3BP	0.000139489	0	4.99629e-05	0	0	0.000101247	0.000401203	0	0.000656519	0
EFCAB7	3.75645e-06	0	3.4114e-06	2.69927e-06	5.00659e-06	0	1.23542e-05	0	2.32597e-06	3.42385e-06
PGM1	1.48234e-05	1.52158e-05	6.13993e-06	5.18112e-05	2.08421e-05	9.83025e-06	8.27906e-05	6.80369e-05	2.93204e-05	7.05402e-05
ROR1	0	0	2.80168e-05	0	0	0	5.62164e-06	1.83168e-05	0	1.07593e-05
RAVER2	4.15913e-05	9.71696e-06	0	2.97738e-06	7.47769e-06	0	7.29135e-05	0	6.64737e-06	6.54321e-06
JAK1	0.000245565	0.000441024	0.00018583	0.000209949	0.00055991	0.000175978	9.84001e-05	0	6.23027e-05	0.000315303
AK4	0.000425623	3.94406e-05	0.000330843	0	4.10174e-05	0	9.74107e-06	0	1.27871e-05	0.000268761
DNAJC6	6.7618e-06	0	2.41483e-06	0	6.26796e-06	0	5.86676e-06	0	0	6.05385e-06
LEPROT	0.000101034	0.000439205	0.000300845	0.00014175	0.000337005	0.000252654	6.84336e-05	0	9.6937e-05	0.000412519
LEPR	0	1.06758e-05	0	8.48408e-06	0	3.87886e-06	1.64201e-06	0	0	2.95323e-06
SGIP1	4.63552e-07	0	0	0	0	0	0	0	4.53939e-07	6.78495e-08
WDR78	9.18236e-06	0	3.23418e-06	5.2779e-06	1.24452e-05	0	1.32621e-06	0	1.78156e-07	0
MIER1	0.000197516	0.00025292	6.51321e-05	9.428e-05	0.000221914	2.26456e-05	9.48996e-05	0.000138157	0.000199735	0.000106125
SLC35D1	5.3128e-05	3.17043e-05	0	4.0578e-05	2.84426e-05	0	1.6014e-05	0	2.59294e-05	4.19753e-05
IL23R	1.04618e-07	0	0	4.9272e-08	0	0	9.12431e-08	0	0	0
IL12RB2	0	0	0	5.33171e-07	0	0	1.58601e-06	0	0	0
SERBP1	0.000693757	0.000596632	0.000584919	0.000286884	0.000367171	0.000701181	0.000431682	0.000670737	0.000763035	0.000211899
GADD45A	7.17223e-05	0.000671843	0.000715352	0.000551229	3.5362e-05	0.000646004	0.00049063	0.000289546	0.000179871	0.000711168
GNG12	4.0498e-05	0.000592174	0.000198234	0.000268088	0.000348062	6.20319e-05	0.000115142	0	7.07685e-05	0.000312102
GNG12-AS1	1.14126e-06	0	2.6105e-08	7.5247e-06	4.67708e-06	2.23702e-06	0	2.96721e-06	2.51258e-06	0
WLS	0	7.7951e-05	0	0.000106276	6.03202e-06	0	0.000108622	0	0	0
DEPDC1	0	0	0	0	0	0	0	0	0.000628161	0
DEPDC1-AS1	1.53122e-06	0	0	2.28329e-06	0	6.40504e-06	2.09905e-07	0	2.26846e-05	0
LRRC7	8.50826e-06	3.53003e-06	2.69718e-06	6.2215e-06	6.22496e-06	0	7.25544e-06	6.56667e-06	7.6638e-07	1.19779e-06
LRRC40	4.01015e-05	5.56264e-05	0	2.81956e-06	2.18281e-05	1.11938e-05	2.81727e-05	0	6.27956e-05	2.57986e-05
SRSF11	0.000324569	0.000283642	0	0.000138185	0.000212985	0.000275789	0.000266591	0.000194427	0.000313301	0.000107127
ANKRD13C	4.77729e-05	4.81154e-05	3.39588e-05	3.77447e-05	3.39756e-05	9.23531e-06	1.08182e-05	1.04055e-07	4.82103e-05	4.07839e-05
HHLA3	1.94913e-05	0	3.45784e-05	5.46261e-05	4.71313e-05	3.88319e-05	3.96876e-05	0	1.68548e-05	3.50317e-05
RP11-180O5.2	6.03742e-08	0	1.90553e-07	0	0	0	2.37418e-07	0	0	5.16011e-08
CTH	8.64633e-06	4.06782e-06	0	0	0	3.03159e-06	4.82576e-06	1.12776e-05	1.98693e-07	8.67417e-06
RP11-42O15.3	2.08262e-06	3.71357e-07	0	5.42227e-07	0	0	0	0	2.37183e-07	1.6298e-06
ZRANB2	0.000198183	0.000232524	2.79486e-05	0.000101293	0.000131395	0.000140102	1.62047e-05	0.000182962	8.46059e-05	3.1455e-05
RP4-660H19.1	6.0749e-06	0	1.24486e-05	1.05881e-05	1.45605e-05	5.50089e-06	5.02177e-06	0	0	2.22103e-05
LRRIQ3	3.22607e-06	0	2.14321e-06	5.83087e-06	6.00618e-06	1.3815e-05	2.80722e-06	0	1.45211e-05	0
FPGT	2.79046e-05	1.85768e-05	0	3.37592e-05	3.68801e-05	2.46536e-05	2.43341e-05	0	8.63099e-06	1.98006e-05
FPGT-TNNI3K	0	0	0	1.45866e-06	2.40799e-08	2.70412e-07	2.56254e-07	6.58392e-07	1.93645e-07	1.77812e-07
TNNI3K	1.39754e-08	6.21485e-09	0	5.98132e-07	1.51435e-07	0	7.57592e-08	0	0	0
RP11-439H8.4	2.82571e-07	0	0	2.60747e-07	2.90042e-07	0	0	0	0	0
ERICH3	0	0	0	4.04264e-08	1.23382e-07	0	3.79754e-07	0	0	1.67961e-07
RP11-17E13.2	3.12216e-06	0	0	5.49114e-06	1.5626e-06	1.34205e-06	0	0	0	0
CRYZ	0.000289986	8.87703e-06	5.77943e-05	0.000225296	0.000111547	0.000175625	3.45038e-05	3.43093e-06	8.05398e-05	0.000128589
TYW3	0.000225654	0.000134807	0.000253563	0.00021178	1.09953e-05	0.000106801	0.00010523	0.000172177	0.000217697	8.39877e-05
LHX8	3.77907e-06	0	0	1.14588e-06	1.02755e-05	0	0	0	0	0
SLC44A5	3.8919e-05	4.54429e-05	0	7.41284e-05	1.92392e-05	0	3.42095e-06	0	0	7.75043e-05
RP4-682C21.5	6.77619e-08	0	0	2.38282e-07	0	0	0	0	0	0
ACADM	9.69129e-05	6.39347e-05	1.53749e-06	7.46469e-05	4.38447e-05	0.000168816	0.000122343	0	0.000101855	6.74827e-05
RABGGTB	6.20887e-05	0.000139741	0	7.49707e-05	2.74821e-05	7.4396e-05	0	0.000309136	0.000113183	0.000106645
PIGK	7.55338e-05	4.50492e-05	0	0	3.52877e-05	8.00273e-05	4.76839e-05	5.85808e-06	0.000131534	6.59112e-05
AK5	9.2962e-06	0	1.28928e-05	0	0	0	5.43148e-06	2.45305e-06	0	6.62421e-07
ZZZ3	8.53684e-05	9.17411e-05	5.10887e-05	6.26574e-05	3.02996e-05	1.37972e-05	2.67555e-05	2.44264e-05	0.000141766	4.89759e-05
USP33	0.000163141	0.000100547	1.50825e-05	2.42038e-05	0.000128511	6.03441e-06	0	0	0.000124817	9.69526e-05
FAM73A	7.40683e-05	0.000161467	0.000113417	3.81008e-05	7.2904e-05	0	0	0	4.10103e-05	0.000241965
NEXN-AS1	1.59104e-07	0	0	0	0	0	0	0	0	7.8878e-07
NEXN	0	2.24207e-07	0	7.17128e-07	2.28646e-07	1.2331e-06	0	1.88399e-06	0	8.45772e-07
FUBP1	0.000148093	0.000178288	0	2.77841e-05	0.000128309	0.00016891	6.32499e-07	3.65268e-05	0.000261991	3.92553e-06
DNAJB4	0.000116545	7.65329e-05	0	6.48296e-05	7.07819e-05	5.82238e-06	0	2.15417e-05	6.0607e-06	4.31091e-06
GIPC2	5.6948e-05	9.2574e-06	2.46627e-05	5.02716e-05	1.70814e-05	3.08375e-05	5.57638e-05	0	3.27634e-05	0
RP11-386I14.4	2.1344e-05	3.17166e-05	2.99845e-05	3.74146e-05	1.87548e-05	2.8992e-05	4.21726e-05	0	3.15853e-05	0
IFI44L	0	0	0	4.71745e-08	0	3.25741e-08	0	0	0	1.27536e-06
IFI44	0	0	0	1.14252e-05	0	0	8.82019e-06	0	0	1.89949e-05
RP5-933B4.1	3.5535e-06	0	1.34284e-06	0	0	0	0	0	0	0
RP5-887A10.1	1.08962e-05	0	2.79086e-06	0	2.92908e-06	0	0	0	0	0
ADGRL2	0.000171591	0.000177542	5.83883e-05	0.000135886	0.000169261	0	4.11336e-05	0	0.000192372	0
LINC01361	0	3.3031e-06	0	6.98928e-06	4.49657e-07	0	2.14633e-06	0	2.20762e-06	2.41304e-06
RP11-475O6.1	1.02997e-05	0	0	1.89902e-05	0	1.57885e-06	5.81852e-06	0	0	0
TTLL7	0	4.79072e-05	2.75856e-05	0	2.88537e-05	0	0.00010881	0	5.98503e-05	0.000109532
RP11-486G15.2	1.02198e-05	0	0	1.61962e-05	0	2.54217e-06	6.35093e-06	0	1.64714e-06	0
PRKACB	0	0.000132424	0	3.77257e-07	8.62473e-05	0	0.000174083	5.40609e-05	7.41341e-05	0.000118876
SAMD13	3.61291e-06	0	9.79146e-06	2.61256e-06	2.4954e-06	0	3.58277e-06	0	6.50752e-06	6.81094e-06
RPF1	5.32712e-05	0.000213926	0.000254597	0	6.68913e-05	0.000280431	0.000119305	0.000143156	0.00026635	0.00011814
GNG5	0.000351113	0.000477777	0.000914743	0.000621883	0.000698947	0.000415856	0.000428165	0.000800869	0.000378095	0.000371009
CTBS	0	6.5162e-05	3.38907e-05	7.61699e-05	4.64127e-05	6.02604e-05	5.22931e-05	0	3.73481e-05	6.764e-05
LINC01555	1.39567e-07	3.93667e-07	0	0	1.14017e-06	0	0	0	0	6.31245e-07
SSX2IP	2.41288e-05	9.01432e-05	3.90253e-05	3.04927e-05	4.36064e-05	0	0.000182222	0	0.000137798	1.53551e-05
MCOLN2	2.14545e-06	1.32062e-05	1.28246e-06	0	0	0	1.07819e-05	8.74725e-06	8.89987e-06	3.39251e-05
WDR63	0	4.50781e-07	3.13943e-07	5.18107e-07	1.76573e-06	0	0	0	0	0
MCOLN3	7.47835e-07	8.68996e-05	0	5.96597e-05	5.92338e-05	0	0.000137166	0	0	3.76139e-05
SYDE2	5.59799e-05	2.31353e-05	1.14717e-05	2.28626e-05	4.08712e-06	6.74652e-06	7.02063e-06	0	1.64186e-06	0
C1orf52	6.2155e-05	8.92553e-05	0.000174748	5.25858e-05	6.2894e-05	0.000121995	0	7.69649e-05	0.000213865	0.00014699
BCL10	4.52832e-05	0.000100944	2.77874e-05	7.5935e-05	5.51567e-05	2.91902e-05	2.69619e-05	7.27836e-05	7.543e-05	0.000240181
RP11-131L23.1	0	1.41718e-05	0	3.26198e-06	0	0	1.02999e-05	0	1.94305e-05	4.61604e-05
DDAH1	0.00038167	0.000171613	0	0.000183941	0.000235438	0	0.000177151	0	2.82234e-05	0.000202422
RP11-131L23.2	0	3.50611e-06	3.39736e-06	4.16229e-07	8.71192e-06	0	0	0	3.92724e-07	0
RP4-621F18.2	0	3.0752e-06	5.84885e-06	3.00761e-06	5.54372e-06	3.3475e-07	2.62804e-06	0	2.17559e-07	7.45782e-06
RP11-290M5.4	0	9.93951e-07	0	4.82442e-07	2.16728e-07	0	5.35744e-08	0	0	4.61508e-07
CYR61	0	0.0013632	0.00012299	0	0.000561693	9.7225e-05	0.000119035	0	0	0.000210424
ZNHIT6	9.75938e-05	0.000163831	9.19566e-05	3.34157e-05	1.02411e-05	6.16884e-05	0	0	0.000233078	1.29533e-05
COL24A1	2.30728e-08	0	0	6.78692e-08	0	0	0	0	0	7.86473e-08
ODF2L	0	0.000100047	8.73601e-05	8.85767e-05	0.000101103	0	0.000113505	0.000102322	0	0.000149726
CLCA2	0	0	0	0	0	0	2.77627e-07	0	5.4042e-07	8.74021e-08
RP4-612B15.3	1.80843e-06	0	2.91732e-06	7.33372e-06	3.5648e-06	4.97782e-06	3.05761e-06	0	0	0
SH3GLB1	4.74667e-05	0.000233897	0.000247845	0.000366363	0.000169155	0.000314846	8.00251e-05	0	0.000131337	0.000183935
2023-09-15	0.000213429	0.000176663	0.000429966	0.000479946	0.000302612	0.000428613	0.000297201	0.000571886	0.000139778	0.000286257
HS2ST1	8.21523e-05	0.000125254	3.30834e-05	8.85563e-05	0.00010756	0	0.000123132	2.03524e-05	7.39119e-05	0.000140588
LINC01140	0	1.78446e-05	0	0	6.76391e-06	0	0	0	0	2.58298e-06
LMO4	0.000749228	0.000578226	0.000294781	0.000531216	0.000361164	0.000265374	6.15673e-06	0	0.000299399	0
PKN2-AS1	1.52068e-07	0	0	1.71975e-06	0	4.13461e-07	3.0275e-08	0	1.80485e-06	0
PKN2	0.000199183	0.000213079	0	6.40506e-05	0.000122445	0	8.91198e-05	0	0.0002147	0.00011211
GTF2B	1.91938e-05	5.73242e-07	0	1.2193e-05	5.02442e-05	0.000157636	0	0.000112663	6.40843e-05	0.000131146
CCBL2	2.86436e-05	0	0	7.77557e-05	4.11983e-05	0.000155956	5.44662e-05	5.01094e-05	6.52604e-05	4.47512e-05
RBMXL1	0.000114966	8.59044e-05	8.4996e-05	8.23651e-05	6.76972e-05	1.04689e-05	5.02622e-05	4.2014e-05	5.20466e-05	5.42495e-05
GBP3	1.43712e-05	7.18771e-05	0	7.40283e-05	3.47139e-05	7.76725e-06	3.82923e-05	0	0	0.000282083
GBP1	1.98913e-06	0	0	0	0	0	3.57271e-07	0	0	3.26785e-06
GBP2	7.17534e-08	0	0	1.05418e-06	0	0	0	0	0	2.19218e-06
GBP4	2.99209e-07	0	5.2389e-06	2.85045e-05	8.19056e-06	1.47632e-05	9.04979e-07	3.97471e-07	0	0
GBP5	0	0	0	0	0	0	2.83467e-06	0	0	2.38123e-05
GBP6	0	0	0	2.73541e-07	0	0	9.18269e-07	0	0	2.5281e-06
LRRC8B	9.13637e-05	4.68089e-05	1.98113e-05	1.21976e-05	5.30896e-05	0	7.2547e-05	5.74382e-05	9.11399e-05	0.0001911
FLJ27354	0	8.98965e-06	2.46655e-06	1.35209e-05	7.71013e-06	8.60832e-06	1.43006e-05	0	0	4.2387e-06
LRRC8C	0	0.000312692	0	6.88128e-06	8.92816e-05	4.87518e-06	0.000122356	0	1.30519e-06	0
RP5-943J3.2	1.41742e-05	0	0	4.70376e-06	0	8.52581e-06	5.99899e-06	0	8.61498e-07	0
LRRC8D	6.61805e-05	7.26044e-05	1.41771e-05	3.69941e-05	2.24851e-05	4.90431e-06	2.11203e-05	0	3.09234e-05	4.93926e-05
ZNF326	0.00012276	2.50502e-05	5.17696e-05	8.27165e-05	3.50311e-05	0.000336234	9.56308e-05	3.34771e-05	0.000275644	0
RP4-665J23.1	6.7739e-05	0	1.74126e-05	0.000104136	7.68803e-05	9.28573e-06	8.68834e-05	0	0	0
RP4-665J23.2	2.69578e-07	6.47141e-07	0	2.47329e-07	1.3445e-06	1.34063e-07	2.39225e-07	0	0	0
ZNF644	5.76814e-05	9.59051e-05	0.000103885	9.33045e-05	8.5545e-05	4.67144e-05	0.000125939	0.000162428	6.2813e-05	9.2821e-05
HFM1	0	1.1598e-07	2.88451e-07	3.99214e-07	3.01755e-06	2.25502e-07	0	0	2.6329e-07	0
CDC7	4.39415e-05	5.68133e-06	0	1.86618e-05	2.75146e-06	0	0.000129636	0	6.19087e-05	1.14842e-05
TGFBR3	5.10588e-05	0	0	1.50907e-05	0	0	1.89567e-06	0	0	0
SETSIP	2.00104e-06	7.20679e-07	0	0	8.5982e-07	1.77608e-06	0	9.61804e-07	4.03287e-06	0
BTBD8	3.56258e-06	5.65451e-07	7.08496e-07	4.53969e-06	4.38463e-06	3.97608e-07	0	0	2.56291e-06	2.27424e-08
KIAA1107	4.16191e-06	3.74572e-06	0	3.56684e-06	7.57044e-06	0	8.29481e-08	0	1.80153e-06	1.00407e-05
RP4-621B10.8	0	0	0	2.77133e-07	4.45856e-08	1.19623e-07	0	5.84863e-07	3.20531e-07	5.8308e-07
GLMN	3.44457e-05	2.25579e-05	1.79955e-05	0	1.20262e-05	3.86449e-05	4.37043e-05	0	3.16775e-05	2.06975e-06
RPAP2	7.10686e-05	4.53552e-05	0	4.45353e-05	4.78399e-05	2.80013e-05	1.08793e-05	2.88135e-06	3.68272e-05	6.27224e-06
GFI1	0	1.57892e-07	1.70955e-06	0	8.90123e-08	9.53839e-07	1.29814e-06	0	1.79682e-07	7.07252e-07
EVI5	8.3092e-05	0.000187105	2.76364e-05	8.55441e-05	8.98801e-05	1.70868e-05	0	2.5973e-05	4.91791e-05	5.92987e-05
RPL5	0.000468477	0.000285143	0.00107921	0.00091392	0.00079978	0.000579738	0.000270253	0.00368496	0.00031894	0.000357011
FAM69A	1.99378e-05	2.87653e-05	8.38533e-06	2.66515e-05	3.28968e-05	0	1.99322e-05	0	0	6.9408e-05
MTF2	0.000155602	0.000123602	7.8757e-05	8.75629e-06	3.69183e-05	4.16239e-05	0.000222397	8.75948e-05	0.000194988	9.28655e-05
TMED5	0.00013531	0.000159943	0.000111013	0.000138808	9.25373e-05	0.000141975	0.000141453	5.99084e-05	0.000174317	0.000328922
CCDC18	3.89185e-05	0	0	4.26154e-06	0	0	7.97263e-05	0	0.000207743	1.74812e-05
DR1	0.000107099	0.000176312	0.000246638	0.00020202	0.000116855	0.00011501	0.000123524	1.55235e-05	0.000321802	9.10893e-05
FNBP1L	0.000178114	0.000104476	2.22487e-05	8.81154e-05	0.000205949	5.64573e-06	2.30616e-05	4.87719e-05	7.55581e-05	0.000163601
BCAR3	0	0.000197448	9.36686e-06	3.40393e-06	0.000143313	5.29591e-05	3.36784e-05	5.72951e-05	7.08053e-05	7.95608e-05
RP5-1033H22.2	1.59636e-05	0	4.51425e-07	0	0	0	0	0	1.3075e-07	0
RP4-561L24.3	1.37775e-06	0	2.48935e-06	1.06042e-06	1.98798e-07	5.04108e-07	8.19806e-07	0	0	0
DNTTIP2	0.000215306	0.000168391	0	0	0.000125401	0.00025946	3.26225e-05	0.000328165	0.000289616	0
GCLM	0.000860965	0.000420602	0.000401155	0.000358571	0.000222315	0.000446915	0.000179493	0.000411808	0.000268917	0.000215591
ABCA4	1.71442e-08	5.77389e-06	0	1.80337e-06	3.34898e-06	0	0	0	0	0
ARHGAP29	4.17312e-05	0	0.000403938	0	0	0	0.000255132	2.75684e-05	0.00015011	0.000199745
RP11-148B18.1	4.46781e-08	0	1.11643e-07	0	0	0	4.69702e-07	0	3.67507e-07	5.84487e-07
RP11-148B18.4	1.08993e-07	0	7.91281e-07	0	2.7681e-09	0	0	0	4.09175e-07	4.66529e-07
ABCD3	0.000210697	6.8175e-05	5.6326e-05	0	0.000101111	4.9941e-05	6.68914e-05	0	0.000152699	6.76581e-05
F3	0	0.000725075	0.000176148	0	0.000514319	0	5.57636e-05	0	8.09298e-05	0.000442671
SLC44A3	1.9223e-06	9.39242e-05	6.38932e-05	4.97155e-05	0.000289109	0.000164308	6.52253e-05	0	1.66159e-05	0
CNN3	5.76551e-05	0.00102335	0.000587343	0.000161909	0.000676985	0.000608213	0.000196052	0.00022546	0.00030306	0.000150539
RP4-639F20.1	3.49042e-05	0.000135112	2.69925e-05	0.000116557	0.000122032	5.12146e-05	4.02152e-05	0	0	6.703e-06
ALG14	6.33736e-05	4.44673e-06	4.94043e-05	1.37431e-05	5.96076e-05	0.000121529	0	4.31681e-05	5.11644e-05	3.32788e-05
TMEM56	3.12359e-05	0	7.26402e-05	7.07292e-05	9.28842e-05	1.07651e-05	0.00025253	0	0.000142032	0.000104106
TMEM56-RWDD3	0	2.86254e-06	1.07917e-05	1.50295e-05	9.03419e-06	1.58931e-05	0	0	0	0
RP11-57H12.3	0	0	1.79199e-08	9.97751e-07	7.92246e-07	1.85472e-06	0	0	7.54424e-07	0
RWDD3	8.82649e-06	5.05205e-06	1.27626e-06	9.08824e-06	7.99869e-06	7.25347e-06	0	0	8.73127e-06	5.27199e-06
RP11-286B14.2	2.69478e-07	0	1.02746e-07	0	9.42122e-07	0	0	2.28406e-07	0	6.18127e-07
PTBP2	7.92709e-05	3.32535e-05	4.55112e-06	7.02619e-06	2.48922e-05	0	2.37764e-05	0	3.6845e-06	5.24145e-06
DPYD	4.69947e-06	2.2388e-06	4.16718e-06	2.5381e-06	1.49571e-06	0	9.1777e-06	0	1.15622e-05	5.70204e-06
RP11-490G2.2	0	8.9897e-07	0	1.01405e-06	6.84263e-07	0	0	0	0	2.17983e-07
MIR137HG	0	6.54894e-06	0	2.02727e-06	0	3.69956e-07	1.50332e-06	0	0	2.3495e-06
SNX7	1.26933e-05	9.5273e-05	0.000209667	0.000204788	0.000200019	0.000294486	0.000239282	9.31313e-05	0.00011553	0.000111634
PALMD	0	7.89889e-05	0.000206552	0	0.00033752	0	0.000204296	0.000145365	1.22189e-05	0.000215016
FRRS1	2.07659e-05	0	0	1.49547e-06	1.26376e-05	1.29815e-05	1.27539e-06	2.10155e-06	4.65843e-06	4.69995e-06
AGL	0.000246742	0.000190131	0	0.000195234	0.000208685	6.01774e-06	0	0	5.79031e-05	0.000161699
RP5-884G6.2	9.94819e-06	0	1.3316e-06	1.10366e-05	2.7979e-06	4.87785e-07	2.65719e-06	0	1.55127e-06	0
SLC35A3	0.00015723	6.92012e-05	3.88551e-05	5.11865e-05	9.89197e-05	1.44631e-05	5.39256e-05	0	7.25091e-05	0.0001132
MFSD14A	9.88769e-05	0.000143998	3.23053e-05	7.70135e-05	9.84608e-05	6.56275e-05	0	3.06577e-05	0.000127546	7.57599e-05
SASS6	5.50449e-05	0	0	0	2.07447e-06	0	0.000148426	0	0.000159333	7.35354e-06
TRMT13	5.66841e-05	3.95827e-05	1.09287e-05	1.29932e-05	1.85179e-05	2.12903e-05	3.49357e-06	0	5.08869e-05	1.33664e-05
LRRC39	2.55167e-07	0	0	7.99248e-07	1.67038e-06	0	6.78725e-07	0	4.96174e-07	1.72354e-06
DBT	6.13868e-05	1.96539e-05	0	3.6055e-05	3.1124e-05	0	0	0	5.17652e-05	5.33106e-05
RTCA-AS1	2.15702e-05	0	4.08167e-06	2.24775e-06	1.53764e-05	0	5.86704e-06	0	0	1.11848e-05
RTCA	6.15443e-05	0.000156379	0.000307034	7.98988e-05	7.51206e-05	0.000237012	3.24962e-05	0	0.000185019	0.000195887
CDC14A	2.80892e-06	1.6099e-05	0	2.74709e-07	3.05078e-06	0	2.03567e-06	4.11963e-06	9.01683e-06	1.60601e-05
VCAM1	5.32951e-06	0	5.24472e-06	0	0	0	0	0	0	0
EXTL2	5.77805e-05	4.94658e-05	3.95367e-05	8.00809e-06	3.18771e-05	0	8.11319e-05	3.01654e-05	6.20266e-05	3.22726e-05
RP4-549L20.3	2.3052e-05	0	1.6393e-05	2.89869e-05	1.93126e-05	4.92999e-07	9.38032e-06	2.3241e-05	0	1.30078e-06
SLC30A7	0.000168575	0.000251712	0	2.57469e-05	0.000165306	0	6.18987e-05	0	3.9162e-05	0.000311284
DPH5	4.34052e-05	1.11412e-05	4.3868e-05	8.88032e-05	0	0.000101275	2.98541e-06	0.000143797	7.0775e-05	0
RP11-421L21.2	0	2.27979e-06	0	0	2.05251e-06	0	1.11777e-06	6.67701e-06	2.38068e-07	6.73173e-06
RP11-421L21.3	9.41272e-06	0	1.22583e-05	5.66837e-05	0	2.04138e-05	2.86099e-05	0	1.99203e-05	1.24001e-05
S1PR1	6.30872e-08	0	0	2.61585e-07	0	0	6.64424e-07	0	0	5.81664e-07
RP11-411H5.1	4.74133e-07	0	0	0	0	2.02825e-07	0	0	0	3.75163e-07
COL11A1	1.68499e-08	2.13262e-06	0	0	1.04254e-06	4.26982e-07	5.72717e-06	0	0	4.98351e-06
RNPC3	5.2685e-05	4.42666e-05	0	2.44811e-05	3.45815e-05	0	8.09314e-06	0	2.75677e-05	1.32049e-05
AMY2B	3.23895e-06	0	0	1.83297e-06	2.12533e-06	0	1.84838e-06	3.14969e-06	8.88936e-07	1.6108e-06
RP5-947P14.1	5.4539e-08	0	0	3.09436e-07	1.2676e-07	6.04976e-08	5.8169e-08	0	0	0
PRMT6	9.83612e-05	4.69717e-05	4.43009e-05	3.63563e-05	3.43729e-05	2.0158e-05	6.9826e-05	0	6.25901e-05	3.51956e-06
VAV3	0.000131147	0	0	1.40986e-05	1.64135e-05	0	0	0	1.12253e-05	0
SLC25A24	0.00017291	0.000331409	0	0.000149547	0.000159524	0	0.000152943	0	0.000265211	0.000348011
RP11-483I13.5	2.18396e-05	0	1.96093e-05	1.78074e-05	2.04707e-05	3.56e-06	1.80145e-05	0	0	6.58258e-06
FAM102B	5.82673e-06	0	0	3.69701e-05	5.69394e-05	0	0	0	7.49303e-05	1.03434e-05
HENMT1	7.72912e-05	0	9.29281e-05	1.58387e-05	5.13125e-05	0.000117139	9.3543e-05	0	0.000101924	1.31459e-05
PRPF38B	0.000244053	0.000242672	0	4.97202e-05	0.000150428	9.12692e-05	0.000128764	0.000144406	0.000339722	8.86156e-05
FNDC7	0	3.06393e-08	0	0	0	0	0	6.19887e-07	1.73888e-06	1.38367e-06
STXBP3	6.67748e-05	7.82593e-05	5.29264e-06	4.1401e-05	0.00011237	1.88345e-05	0	0	3.97682e-05	9.08613e-05
AKNAD1	0	7.35914e-07	2.17802e-06	0	0	0	5.83046e-07	0	2.88627e-06	3.66309e-06
RP11-475E11.9	1.70468e-06	1.59293e-06	2.97447e-10	6.8844e-08	3.9937e-07	0	1.76286e-07	4.05354e-06	2.38091e-06	0
GPSM2	0	7.42837e-06	8.95671e-06	2.02993e-05	2.70301e-05	6.1788e-05	0	0	0.000697268	6.15186e-05
CLCC1	7.4416e-05	6.35118e-05	0	1.89936e-05	5.05517e-05	9.83488e-06	4.8262e-05	0	5.69419e-05	6.96192e-05
WDR47	1.50492e-05	1.56292e-05	0	2.13238e-05	7.59676e-06	0	0	0	1.48763e-05	5.76453e-05
TAF13	0.000102071	0.000293615	1.95975e-05	0.000110869	0.000128947	0	0	0	0	0.000393773
RP5-1065J22.8	5.02222e-05	0	2.20937e-05	3.9271e-05	2.68626e-05	3.64228e-06	0	0	2.55615e-06	1.11929e-06
TMEM167B	9.35263e-05	5.9467e-05	0.000109282	0.00019854	5.10238e-05	8.80291e-05	0	9.90674e-05	8.57778e-06	0.000126518
SCARNA2	1.02298e-07	0	5.39886e-07	0	0	0	0	1.52489e-06	6.07005e-07	0
C1orf194	5.05224e-07	0	0	0	1.29192e-06	0	0	0	0	0
KIAA1324	7.35283e-05	0	1.50207e-05	1.05767e-06	3.63424e-05	4.10374e-05	3.20461e-07	0	2.26216e-05	0
SARS	0.000218222	0.000249047	0.000254552	0.000240841	0.000105133	0.000146856	0.000154273	0.000359407	0.000124157	0.000332465
CELSR2	2.62253e-05	2.4541e-05	0	3.30042e-05	3.83236e-05	0	3.07302e-05	0	1.57844e-05	1.1445e-06
PSRC1	0	0	0	0	0	0	0	0	0.000438388	2.17526e-06
SORT1	0.000111474	6.04526e-05	0	0.000175036	0.000108501	0	0.000204404	1.11016e-05	0.000142283	0.000195643
PSMA5	0.000189714	3.53561e-05	0.000279939	0	0.000136037	0.000916284	6.26035e-05	0.000428482	0.000218166	6.22161e-05
SYPL2	3.80791e-06	1.54629e-07	3.80724e-06	0	1.58632e-07	0	0	0	3.12529e-06	2.71902e-06
ATXN7L2	6.84658e-06	1.43018e-05	8.88606e-06	6.20046e-06	1.24454e-05	0	9.53424e-06	1.85012e-05	3.32525e-05	2.02522e-05
CYB561D1	1.90979e-05	4.3534e-05	1.50371e-05	2.88234e-05	4.41417e-05	0	0	0	2.2384e-05	6.50369e-05
AMIGO1	1.89149e-05	1.41972e-05	0	1.54991e-05	0	0	1.26409e-05	0	3.02893e-06	1.00624e-05
GPR61	1.5077e-07	0	0	1.45114e-07	2.86269e-07	2.8926e-07	0	0	0	2.70297e-07
GNAI3	0.000199251	0.000397143	1.62684e-06	3.94095e-05	0.00022188	0.00018337	4.793e-05	0.000100148	0.000243335	0.000351736
GNAT2	6.049e-07	8.44227e-08	0	0	0	5.96113e-07	6.41545e-07	0	0	0
AMPD2	7.42351e-05	0.000167654	1.97175e-05	6.70513e-05	2.49435e-05	2.90736e-06	0	6.81617e-06	3.38206e-06	9.37821e-05
GSTM4	0	0.000104211	2.60695e-05	0.000104686	0	0.000116192	0.000107235	0	1.69203e-05	0.000104742
GSTM2	7.79201e-07	1.90005e-07	0	1.31753e-06	0	0	9.20316e-07	4.51402e-07	0	5.93562e-07
GSTM1	0	0	0	3.28845e-06	0	1.26385e-06	3.05869e-06	0	1.22161e-06	0
AC000032.2	1.45616e-08	0	1.54499e-07	1.48174e-07	0	8.7193e-08	3.7265e-07	0	0	0
GSTM5	3.88898e-06	0	1.41513e-06	2.42958e-06	4.2478e-06	0	9.19896e-07	0	0	0
RP4-735C1.4	2.39802e-06	0	3.54114e-07	0	2.4125e-06	0	0	0	0	0
GSTM3	0.000211277	0	6.5142e-05	0	7.58544e-05	0.000514998	1.81593e-05	0.000187824	0.000112415	0.000145517
EPS8L3	1.84067e-05	0	0	3.02825e-06	3.09996e-06	3.67349e-06	0	0	6.44052e-06	2.01061e-05
RP11-195M16.1	4.97869e-08	0	0	3.95759e-07	0	0	1.27789e-07	5.08181e-07	0	6.9226e-07
RP11-195M16.3	6.25701e-07	0	0	8.88481e-08	0	1.72739e-07	3.52715e-07	0	0	0
CSF1	1.32549e-05	0	0	0.000139736	0	0	7.08333e-05	0	9.48691e-05	0.00026709
AHCYL1	0.000711226	0.00013353	7.93438e-05	0.000245406	0.000356237	6.98251e-05	0.000181572	7.08843e-05	0.000250567	0.000403842
STRIP1	3.53104e-05	5.41223e-05	0	1.38984e-05	1.97338e-05	0	0	0	3.10481e-05	3.94397e-05
RP4-773N10.4	1.40981e-05	9.73187e-06	7.25949e-06	0	1.19831e-05	0	0	0	1.37532e-06	2.33718e-05
KCNC4	1.02596e-05	0	6.62663e-06	0	1.26254e-05	0	8.68687e-06	1.03533e-06	0	1.24004e-05
RP5-1074L1.1	1.72848e-06	0	1.26041e-06	1.12033e-06	2.86552e-07	3.65925e-08	0	0	7.24973e-06	0
RBM15	4.8272e-05	3.25921e-05	0	1.68323e-05	3.31987e-05	0	8.29717e-05	0	5.33611e-05	4.58057e-05
SLC16A4	4.86409e-05	0	5.55972e-06	7.33977e-07	1.62053e-05	6.2468e-06	5.2138e-05	0	1.54549e-05	0
RP5-1074L1.4	1.1861e-05	5.15033e-07	0	2.76751e-06	6.65834e-06	0	1.39568e-05	0	3.15082e-06	0
LAMTOR5	0.000294726	0.000184869	0.000804953	0.000644726	0.000401451	0.000779534	0.000303636	0.000158791	0.000207178	0.00046763
RP11-96K19.2	1.32329e-07	0	1.31675e-08	8.61622e-08	0	0	7.91052e-08	0	0	1.20053e-07
LRIF1	2.41182e-05	5.15792e-05	0.000113182	0.00017167	5.77344e-05	0.000138921	8.80701e-05	0	0.000140608	0.000194377
RP11-96K19.5	1.88484e-06	0	0	7.5132e-06	4.1222e-06	8.30034e-06	2.64748e-06	0	0	0
DRAM2	4.71394e-05	3.8615e-05	0.000135683	8.98756e-05	6.97961e-05	0.000222967	5.80669e-05	0.000101959	8.56672e-05	0.000167574
CEPT1	7.31319e-05	9.43916e-05	0	8.51172e-05	3.86924e-05	0	0	0	7.80065e-05	1.23603e-05
RP5-1180E21.5	8.16093e-06	3.62955e-06	0	1.84301e-06	1.13628e-06	0	0	0	2.3397e-06	5.88534e-07
DENND2D	1.76612e-05	4.09806e-06	2.71958e-05	3.2219e-06	3.47788e-06	1.21004e-05	1.15455e-05	0	2.99544e-06	1.01841e-05
CHI3L2	0	7.12135e-06	3.09666e-06	0	0	0	5.70843e-06	0	0	1.0667e-05
PIFO	6.33748e-07	0	0	0	1.90746e-06	0	0	0	0	2.05306e-06
OVGP1	1.30434e-05	0	0	9.19833e-07	1.46704e-06	1.39056e-06	9.57404e-07	3.64628e-06	0	8.4684e-06
WDR77	0.000329438	8.88192e-05	0.000230829	9.07726e-05	2.95044e-05	0.000352261	8.75681e-05	0.00012325	0.000230185	8.41472e-05
ATP5F1	0.000436105	0.000162464	0.000289606	0.000153866	0.000275723	0.00063859	0.000100198	0.000527242	0.000229143	0.00028393
C1orf162	1.5893e-06	0	0	3.84959e-07	0	0	0	0	1.82291e-06	9.58637e-07
RAP1A	7.99986e-05	0.000356036	0.000311854	0.000210376	0.000200682	0.000278189	7.05572e-05	0	7.16518e-05	5.67406e-05
FAM212B	2.68452e-06	8.35221e-07	0	0	1.8744e-06	0	1.17891e-05	4.99628e-06	0	2.68466e-07
DDX20	3.06439e-05	2.94684e-05	0	1.12966e-05	1.00719e-05	4.49319e-06	3.95302e-05	0	3.71428e-05	2.56356e-05
KCND3	0	0	0	9.11893e-07	0	0	0	0	2.59315e-07	5.61725e-07
CTTNBP2NL	9.31875e-05	0.000121246	3.12105e-05	0.000109007	0.000131941	3.75573e-05	0	3.5167e-05	3.52708e-05	8.24285e-05
WNT2B	0	1.61962e-05	0	1.50846e-05	3.15716e-05	0	0	3.53417e-05	0	5.1476e-05
RP4-671G15.2	7.11948e-07	6.07993e-07	0	0	3.13105e-07	2.35688e-07	1.35438e-07	0	1.32772e-07	2.28641e-07
ST7L	2.04947e-05	1.12284e-05	1.40244e-05	1.03275e-05	1.89741e-05	7.92786e-05	2.82299e-05	0	3.32255e-05	3.13515e-05
CAPZA1	0.000279273	0.000448786	0.000174216	0.000281629	0.000304363	0.000200681	0.000203632	0.000280165	0.000303106	0.000413602
MOV10	3.28618e-05	2.68598e-05	0	2.17291e-05	1.62889e-05	1.05107e-05	5.49932e-05	0	3.24364e-05	5.52529e-05
RP11-426L16.3	1.26505e-06	1.51045e-06	2.64396e-06	0	2.4931e-06	0	0	0	9.94307e-07	2.48087e-06
RHOC	0	0.000533278	0.000982873	0.000240479	0.00069934	0.000845982	0.000355845	0.000399492	0.000217105	0.00066433
PPM1J	1.47076e-06	4.32223e-06	2.94553e-06	2.76682e-06	2.50211e-07	1.73081e-06	1.05256e-06	0	0	3.96492e-06
FAM19A3	0	2.8931e-06	0	0	0	0	3.68373e-06	0	1.89343e-06	3.13713e-06
SLC16A1	0.000151817	0.000228317	4.60108e-05	0	1.55225e-05	0	6.59841e-05	0	0.000113871	0.000125933
SLC16A1-AS1	7.79597e-05	6.2761e-05	2.52227e-05	4.92236e-05	0	0	0.000217143	0	5.72953e-05	5.81666e-05
RP11-31F15.2	3.89562e-07	0	0	0	8.11163e-08	0	8.15403e-07	0	0	7.01031e-08
LRIG2	2.50008e-05	1.79517e-05	0	1.25643e-05	2.04557e-05	0	0	0	1.90885e-05	3.53151e-05
MAGI3	0.000139093	2.49125e-05	1.55514e-05	6.37415e-05	0.000240756	2.53166e-05	6.38383e-05	0	0.000125394	0
PHTF1	0	0.000147004	1.53002e-05	6.24777e-05	0.000173757	8.1832e-05	0.000117771	0	7.67824e-05	3.35775e-05
RSBN1	0	4.48614e-06	0	6.16171e-05	1.83358e-05	1.32801e-05	0	8.81763e-05	0.000112494	4.42268e-05
AP4B1-AS1	8.12113e-07	5.84915e-07	6.96573e-09	8.61961e-07	4.31025e-07	0	4.82688e-07	0	6.39272e-07	3.38272e-07
BCL2L15	8.80099e-06	0	0	0	4.20591e-07	0	0	0	0	9.43163e-06
AP4B1	7.15977e-06	1.1498e-05	0	0	1.81005e-06	1.90042e-05	2.32944e-05	7.94965e-06	1.49173e-05	2.15909e-05
DCLRE1B	3.1529e-05	3.58956e-05	0	0	1.09329e-06	0	0.000221424	0	0	2.96483e-05
HIPK1-AS1	1.11069e-05	0	1.06013e-05	6.28018e-06	9.98161e-06	6.22324e-06	0	0	4.89706e-06	0
HIPK1	0.000136829	0.000131078	0	4.89386e-05	9.93148e-05	0	6.55633e-05	0	0.000145323	0.000126447
TRIM33	0.000146994	0.000167621	0	0.000100614	0.000136144	0	9.63248e-05	2.55721e-05	8.72527e-05	0.000147565
BCAS2	7.91576e-05	4.4843e-05	5.28492e-05	0	2.64485e-05	0.000242049	0.000100911	0.000162375	0.000188902	0.000121734
DENND2C	5.59523e-05	6.34098e-05	7.50943e-06	4.00095e-05	6.28315e-05	0	0	0	1.08842e-05	0.000163037
NRAS	2.2474e-05	0.0001848	6.01075e-05	0.000137033	0.000170624	4.33157e-05	1.17951e-05	6.92881e-05	0.000126583	8.97091e-05
CSDE1	0.000435561	0.000614346	0.000283906	0.000330127	0.000419352	0.000117238	0.00021817	0.000547299	0.000299596	0.000375446
SIKE1	2.39286e-05	7.91394e-05	0.000205768	0.000147928	9.4811e-05	0.000109979	0.00012233	9.39733e-05	9.76733e-05	6.41189e-05
TSPAN2	0	0.000238162	7.30926e-05	0	0	0	0	0	0	0.000177837
NGF	0	2.00742e-05	0	0	0	0	9.76159e-06	0	5.13774e-06	2.00164e-05
VANGL1	7.16844e-05	0.000243704	0	6.323e-05	0.000190788	1.09194e-05	3.5418e-05	0	0.000216728	6.38651e-05
NHLH2	2.37745e-07	0	0	2.58065e-07	0	3.58254e-07	0	0	0	0
SLC22A15	0	6.83392e-06	0	6.87361e-06	2.41191e-06	0	7.10472e-07	0	0	1.9134e-06
MAB21L3	3.03883e-05	0	0	8.36506e-06	0	0	0	0	0	0
ATP1A1	0.000483343	0.000420649	0	0.000139726	0.000978062	0.000249614	0.000196795	0.000420544	0.000163838	0.000316159
RP4-655J12.4	1.40885e-07	0	0	0	1.29929e-06	1.80177e-06	0	0	0	1.04348e-06
RP5-1086K13.1	1.97968e-06	0	0	0	9.13436e-06	1.58508e-06	1.06754e-06	0	0	1.36223e-06
CD58	9.69757e-05	0.000142963	2.73719e-06	0	0.000269029	0.000415917	1.47412e-05	9.45817e-06	8.80642e-05	0.000155427
IGSF3	0.000169325	0.000230588	0	0.000204616	0.00032772	0	0	0	0	0.000168209
C1orf137	1.18832e-06	0	0	0	2.49136e-06	0	0	2.66973e-07	0	7.83147e-07
RP4-753F5.1	0	4.47399e-06	0	4.10427e-06	1.17501e-05	5.57695e-06	0	0	3.33711e-06	0
PTGFRN	1.27783e-05	0.000830526	0	0.000158217	0.000344196	0	0	0	4.2093e-05	1.29378e-05
CD101	0	2.07666e-05	4.2395e-07	0	1.21714e-05	1.42932e-06	0	0	0	0
RP11-27K13.3	5.5203e-06	0	2.11646e-06	0	0	0	1.3804e-05	0	9.52826e-06	7.67885e-07
TTF2	0.000128702	3.78843e-05	0	0	0	0	0.000213785	0	0.000241584	2.78598e-07
TRIM45	1.02594e-05	7.03601e-06	0	3.3429e-06	1.26615e-07	0	2.64778e-05	0	0	7.40347e-06
VTCN1	3.47416e-06	0	0	0	0	0	0	0	0	5.68217e-06
RP11-188D8.1	3.68019e-06	0	3.11128e-06	1.89006e-06	8.56728e-07	5.7108e-07	0	0	2.62704e-06	0
MAN1A2	0.000312654	0.000296601	7.17035e-05	0.000240853	0.00028859	4.09225e-05	7.02058e-05	0.000136138	0.000120011	5.90525e-05
FAM46C	2.4375e-07	0	0	0	2.70505e-07	0	0	3.53312e-07	3.31402e-07	3.89932e-07
GDAP2	3.66562e-05	4.55297e-05	2.59317e-05	3.79403e-05	4.14708e-05	3.8325e-05	2.56238e-05	0	8.05696e-06	4.96476e-05
WDR3	0.000120704	0.000107581	2.76616e-05	1.17589e-05	0	2.84809e-05	0	0	0.000125	4.49498e-05
SPAG17	2.16374e-06	0	0	7.20334e-06	8.3122e-06	1.08664e-07	1.826e-06	0	0	2.15295e-06
TBX15	6.26555e-07	1.03184e-05	5.60785e-06	0	2.74929e-05	0	0	0	6.61992e-06	3.92453e-06
WARS2	4.16781e-05	2.71076e-05	0	1.72314e-05	1.83862e-05	2.44711e-05	1.59355e-05	4.31193e-05	8.24962e-06	2.18288e-05
RP11-418J17.1	1.28189e-05	2.06652e-05	7.59997e-06	2.40031e-05	2.35098e-06	3.24892e-07	1.29931e-05	1.2971e-05	5.09691e-07	1.48977e-05
ZNF697	0	0.000110732	0	3.29481e-05	6.20216e-05	0	7.62184e-07	0	1.45975e-05	3.96731e-05
PHGDH	0	0	0	6.52305e-07	0	4.87846e-05	4.08754e-05	9.57144e-06	3.61585e-05	1.118e-05
HMGCS2	1.11094e-06	0	0	0	0	0	0	0	0	0
NOTCH2	7.02124e-05	0.000221747	7.46231e-06	4.27618e-05	4.9907e-05	0	0	0	0.000127032	0.000254673
RP11-114O18.1	1.21938e-07	0	0	1.95611e-07	1.01706e-07	3.52124e-08	0	0	2.2278e-07	0
SEC22B	0.000146199	0.000140808	0	5.63801e-05	0.000112091	1.22386e-05	2.22497e-05	0	9.28806e-05	0.000183651
AC253572.1	0	7.04019e-06	1.25701e-05	1.13339e-05	2.83881e-07	1.62837e-05	1.58561e-05	0	2.47674e-05	2.09358e-05
NBPF26	1.41038e-06	2.80986e-06	0	1.09052e-06	1.71585e-06	0	7.19375e-07	2.61555e-06	1.66298e-06	4.42299e-06
PPIAL4A	0	1.51087e-07	0	3.06535e-07	3.91747e-07	6.78918e-09	6.89677e-08	1.76678e-07	0	0
AC241377.2	0	8.85453e-07	0	4.82632e-06	8.77506e-07	6.86044e-06	3.22369e-06	0	0	2.72682e-06
LINC00623	0	1.95529e-05	0	1.42161e-05	2.41862e-05	4.56597e-06	1.28039e-05	0	1.51211e-05	3.32997e-05
RP11-439A17.9	1.06068e-06	0	0	7.79437e-07	6.99917e-07	0	6.57041e-08	0	2.23079e-07	9.26428e-07
FAM72B	0	0	0	0	0	0	0	0	8.20846e-05	0
SRGAP2C	1.9404e-05	0	0	1.05626e-05	3.94682e-05	0	5.17739e-05	0	0.000121303	5.30386e-05
CH17-437K3.1	0	0	0	0	4.48966e-07	1.3008e-06	1.21006e-06	0	1.53833e-06	2.00984e-06
RP11-344P13.6	7.9467e-06	0	8.00487e-06	2.03554e-06	7.00356e-06	3.70057e-06	3.89864e-05	0	0	0
RP11-403I13.5	1.167e-05	0	0	6.07347e-07	2.54024e-05	0	0	0	0	7.98542e-06
RP11-403I13.7	0	0	4.06783e-07	0	5.37424e-07	1.05224e-08	0	4.90588e-07	5.10269e-07	7.76325e-07
FAM72C	0	0	0	0	0	0	0	0	7.86645e-05	2.06381e-06
RP11-14N7.2	8.78353e-05	6.80133e-05	0.000249675	0.000159104	9.58757e-05	4.39758e-05	0.000142257	0	0	0.000168219
RP11-763B22.4	2.34597e-06	0	3.17463e-06	3.60601e-06	2.23386e-06	4.81725e-07	0	0	3.43813e-06	0
NBPF15	1.03177e-06	1.62162e-05	0	1.13794e-05	4.46254e-06	0	1.10621e-05	0	5.81137e-07	1.64407e-05
SRGAP2B	4.23217e-06	5.27207e-07	0	0	1.85554e-05	0	3.00602e-05	0	6.86348e-05	2.87804e-05
FAM72D	0	0	0	0	0	0	0	0	0.000105417	0
AC241585.2	0	0	0	6.86766e-06	4.88884e-06	3.04132e-06	6.6095e-06	0	0	3.31155e-06
CH17-373J23.1	8.79017e-07	0	1.23165e-05	1.36569e-06	0	1.7127e-07	3.59645e-06	0	4.73449e-06	5.20325e-06
RP11-89F3.2	9.92786e-07	0	0	3.80972e-06	9.40826e-07	2.59922e-06	0	0	3.75458e-06	0
NBPF20	1.31534e-05	3.15175e-05	0	1.51312e-05	2.96638e-06	0	1.48539e-05	1.29947e-05	0	9.87792e-06
GPR89A	0	1.94326e-05	2.02404e-05	0	1.59708e-06	4.05694e-05	4.36464e-05	5.22135e-06	4.44649e-05	2.21975e-05
PDZK1	6.64743e-06	0	4.34936e-06	0	0.000228718	8.74001e-06	0	9.21506e-06	0	0
CD160	0	8.57435e-07	0	0	5.22912e-08	0	8.18957e-07	2.0152e-06	0	0
RNF115	6.93457e-05	4.54945e-05	9.95112e-05	0.000152405	0	6.3032e-05	0.000178012	5.22309e-05	0.000124812	0
POLR3C	1.12562e-05	1.36009e-05	5.92882e-06	1.12918e-05	0	3.74729e-05	4.74018e-05	3.88607e-05	5.9108e-05	4.79374e-06
NUDT17	8.4613e-06	9.59458e-07	1.8779e-05	3.59584e-06	0	1.73575e-06	6.31148e-06	0	1.54982e-06	1.17591e-05
PIAS3	4.87937e-06	1.46385e-05	3.79694e-05	5.89278e-05	1.20048e-05	2.31236e-06	0	4.78416e-05	3.89259e-05	3.97419e-05
ANKRD35	1.37427e-07	0	0	0	0	0	0	2.95826e-07	0	2.33849e-07
ITGA10	2.73622e-08	0	0	9.28578e-07	5.17183e-08	3.39383e-07	1.75851e-06	0	2.04275e-06	3.70146e-06
PEX11B	2.01361e-05	4.39901e-06	2.42023e-05	4.35023e-05	1.36137e-05	1.66111e-05	3.42717e-05	0	0	2.46476e-05
RBM8A	0.000395729	0.00025944	0.000285747	8.17648e-05	0.000213951	0.000574406	0	0.000546649	0.000754293	8.06398e-05
RP11-315I20.1	8.8574e-06	0	3.31102e-06	2.35961e-06	5.98397e-06	9.80975e-07	0	0	0	2.05627e-06
LIX1L	0	1.98456e-05	0	1.25537e-05	0	7.39448e-06	0	0	1.568e-07	2.89194e-06
ANKRD34A	0	0	0	3.14272e-07	3.65911e-07	1.38144e-06	0	0	0	2.19459e-06
POLR3GL	4.36079e-05	0	0.000115132	0.00012137	0.000108519	7.34116e-05	0	0	0.000106132	8.51668e-05
TXNIP	0	0	1.19047e-06	0	0	0	0	0	4.51981e-06	4.06411e-06
RP11-458D21.1	1.14866e-06	1.5233e-06	0	9.79841e-07	0	0	0	0	1.56879e-08	4.879e-07
NBPF10	2.61849e-06	0	0	5.2979e-06	0	0	1.28147e-07	0	5.56786e-06	1.78074e-05
NOTCH2NL	4.25102e-06	3.00059e-06	3.68096e-06	2.14845e-06	0	4.08143e-06	1.56357e-06	0	6.89489e-06	1.43542e-05
CH17-353B19.1	1.77158e-06	0	6.04683e-07	5.24993e-07	0	0	8.00887e-07	0	1.1462e-06	7.54219e-07
NBPF12	8.38128e-08	1.46112e-05	0	1.15955e-05	8.94389e-06	6.45084e-06	0	1.28504e-05	0	6.80456e-06
PRKAB2	1.87059e-05	2.86664e-05	1.00725e-05	6.34307e-06	4.78634e-05	0	0	0	1.64373e-05	2.95853e-05
RP11-337C18.8	0	9.47081e-06	1.36703e-05	1.39665e-05	1.47522e-05	1.38686e-05	1.37439e-05	0	6.80478e-06	0
FMO5	1.87628e-06	0	0	0	3.20756e-06	0	0	0	1.80993e-07	4.737e-06
CHD1L	6.27176e-05	7.37764e-05	4.26848e-05	4.50258e-05	3.67629e-05	4.85085e-05	6.49532e-05	0	7.83445e-05	1.84706e-05
LINC00624	1.7271e-07	0	0	0	0	0	0	0	1.72171e-08	1.74997e-10
BCL9	1.34323e-05	4.48443e-05	0	4.17074e-05	1.91639e-05	0	6.76477e-06	5.46202e-06	3.36436e-05	3.97233e-05
ACP6	2.64042e-05	0	2.77906e-05	3.44553e-05	4.30298e-05	4.71093e-05	2.89084e-05	0	3.50416e-05	2.72535e-05
GPR89B	4.52051e-07	0	9.92643e-06	8.0703e-06	1.46667e-06	6.09385e-06	1.02806e-05	0	6.456e-06	9.79797e-06
XXyac-YX155B6.7	2.52876e-07	0	0	9.83298e-07	2.98152e-07	0	1.35498e-07	0	7.30356e-07	4.52852e-07
RP11-94I2.4	4.64588e-07	0	0	1.14313e-06	0	0	0	0	1.28398e-06	0
NBPF11	9.70037e-06	2.06749e-05	0	1.10443e-05	1.02722e-05	0	6.94336e-06	1.14567e-05	5.06101e-06	1.54809e-05
XXyac-YX155B6.5	1.32326e-07	0	0	2.2384e-07	0	0	0	0	4.701e-07	0
RP11-495P10.6	2.98688e-07	0	0	2.02277e-08	0	0	1.78662e-07	0	0	0
RP11-495P10.3	1.97209e-07	0	2.8491e-08	2.32512e-07	7.78401e-08	5.90625e-07	0	0	0	0
LINC01138	0	6.31837e-06	2.8184e-06	2.10532e-05	3.77178e-05	8.30235e-06	4.78122e-06	0	9.23193e-06	2.504e-06
RP11-495P10.1	1.03969e-06	0	0	1.67269e-06	3.5141e-07	1.08546e-06	0	0	1.82367e-06	1.86425e-06
AC245100.1	0	0	0	0.000145148	0.00014853	9.0153e-05	5.37025e-05	0	0	3.30208e-05
PPIAL4G	6.2577e-07	0	0	8.27703e-07	3.09532e-08	0	0	0	0	0
NBPF14	5.10342e-06	0	9.46902e-06	3.69442e-05	0	1.36213e-05	2.04549e-05	0	4.58514e-05	9.63642e-05
PDE4DIP	6.2898e-06	4.24616e-05	0	2.35771e-05	1.3856e-05	1.00447e-05	5.93505e-05	0	0	7.28784e-05
NBPF9	3.00327e-06	8.86083e-06	0	1.36323e-05	2.42653e-06	0	2.5248e-05	0	0	1.5094e-05
CH17-189H20.1	0	0.000379778	8.4765e-05	0.00018559	0.000593512	0.000152087	0.000100146	0	0.000136894	4.08326e-05
RP11-326G21.1	0	1.24388e-05	0	9.81206e-06	1.11176e-05	0	1.8142e-07	0	4.49349e-08	1.9761e-06
NBPF19	1.45203e-05	1.61385e-05	0	7.95002e-06	2.7018e-06	0	7.86694e-07	0	1.92975e-05	1.45787e-05
LINC00869	0	5.14899e-05	6.98212e-06	5.63285e-05	0.000128573	4.61162e-05	2.8944e-05	0	2.22264e-05	7.93047e-05
FAM231D	0	1.25163e-05	4.5733e-06	7.94888e-06	8.50603e-06	3.04808e-06	0	0	7.63985e-07	5.09248e-06
HIST2H2BF	2.20324e-06	0	0	0	4.84575e-07	0	4.54609e-06	2.37686e-06	7.51051e-07	3.99011e-06
RP11-196G18.3	4.60328e-06	0	4.41887e-07	6.14031e-06	1.8353e-06	8.23052e-07	8.72642e-07	0	2.06745e-06	7.74347e-06
HIST2H3D	0	0	2.41038e-07	0	0	0	8.04255e-07	0	3.59022e-07	1.60746e-07
HIST2H4A	1.50726e-06	0	0	1.20596e-06	1.40306e-06	3.3181e-06	2.37912e-06	0	7.73257e-07	4.94425e-06
HIST2H2AA3	0	0	0	0	1.67975e-07	8.07711e-07	0	0	0	2.16673e-06
HIST2H2BE	0	3.14773e-06	1.0647e-05	4.11065e-05	5.309e-05	1.7982e-05	0	0	0	0.000100773
RP11-196G18.24	1.3864e-05	3.72824e-06	6.25324e-07	1.03548e-05	6.4682e-06	0	8.94676e-06	1.01121e-05	5.68886e-06	1.49962e-05
HIST2H2AA4	0	0	0	1.33221e-07	0	4.91984e-07	0	3.2108e-06	0	2.85558e-06
HIST2H4B	1.75271e-06	0	6.70154e-07	0	0	1.78689e-07	3.7688e-06	1.38313e-06	3.89311e-06	0
RP11-196G18.23	1.64733e-05	0	4.74839e-06	3.91254e-06	1.76017e-06	1.22206e-07	3.70332e-05	0	1.12753e-05	0
HIST2H2AC	1.7098e-05	0	0	0	2.68066e-06	3.33242e-06	7.87252e-05	0	1.56682e-05	0
HIST2H2AB	4.80508e-07	0	6.03643e-07	0	3.24743e-07	2.48422e-07	1.62459e-06	0	1.7081e-07	0
BOLA1	6.89311e-05	0	1.85232e-05	6.52677e-05	1.3304e-05	4.0689e-05	0.000156561	0	3.36718e-05	0
SV2A	0	0	0	0	1.37799e-07	3.23579e-08	0	0	5.5997e-06	5.58469e-07
SF3B4	6.09542e-06	4.1356e-05	8.82853e-05	0	9.90338e-05	0.000305399	0.000111046	0.000316579	0.000193957	1.07289e-05
MTMR11	0	0	0	3.69455e-05	6.67457e-05	2.40658e-05	2.28311e-05	8.09394e-06	0	9.01755e-05
OTUD7B	6.52474e-05	4.60601e-05	0	3.07877e-05	3.39986e-05	9.57305e-07	0	0	6.21801e-05	7.01624e-05
VPS45	2.22384e-05	3.02853e-05	0	6.81385e-06	2.70425e-05	1.36228e-05	1.27054e-06	0	4.01524e-05	2.5661e-05
PLEKHO1	0	1.064e-05	0	0	0	0	1.10412e-06	0	1.06354e-05	1.24014e-05
ANP32E	8.60484e-05	0.000214291	0.000224376	1.85729e-05	3.47423e-05	0.000193436	2.81799e-05	5.48386e-05	0.000813565	2.8586e-05
RP4-790G17.7	9.74052e-08	0	0	0	0	0	5.70227e-07	0	7.4819e-07	2.67418e-07
CA14	0	2.44782e-06	4.23205e-06	0	0	1.24504e-06	0	0	0	2.02818e-06
APH1A	9.56887e-06	0.000159482	0.000334025	0.000389001	8.77822e-05	0.000269281	0.000282171	0.000266436	0.000230034	0.000190073
C1orf54	7.98172e-07	0	1.25421e-06	0	1.26827e-07	1.47506e-06	3.20391e-07	0	0	4.50642e-06
CIART	1.26307e-07	0	0	0	8.65667e-08	0	1.23598e-07	2.53372e-07	1.37011e-06	6.5271e-07
MRPS21	0.000253994	0.000125364	0.000556601	0.000241422	0.000289389	0.000472951	0.000350243	0.000562779	0.000159677	0.000183528
PRPF3	3.38168e-05	5.98036e-05	0	0	2.93989e-05	2.22422e-05	1.67586e-05	1.97535e-05	6.80759e-05	2.50694e-05
RPRD2	8.86421e-05	4.67888e-06	1.86414e-05	2.80592e-05	9.29635e-05	0	5.96356e-05	3.38334e-05	3.17166e-05	6.8321e-05
TARS2	2.92944e-05	2.75095e-05	3.69214e-08	2.54473e-05	1.61427e-05	1.55434e-05	6.21157e-06	0	5.93938e-05	3.59634e-05
ECM1	0	2.39683e-05	0	0	4.78273e-06	1.72403e-05	0	0	0	5.68059e-05
FALEC	5.52637e-06	0	3.59469e-06	3.25742e-06	0	6.58255e-07	0	0	7.23356e-06	1.96274e-06
ADAMTSL4	0	0	1.82773e-07	0	0	0	1.67944e-06	0	2.23041e-07	3.06392e-06
MCL1	8.2496e-05	0.000309673	0	0.000217745	0.000444865	0	0.000187417	0.000306625	7.34098e-05	0.000385598
ENSA	0.000354053	2.43828e-06	0.000533863	0.000276172	0.000279153	0.000372663	0.000243154	0.000433763	0.000228311	9.7433e-05
GOLPH3L	2.23355e-05	1.5852e-05	0	3.56515e-05	4.92847e-05	4.06306e-06	0	1.82182e-05	3.06265e-05	9.32255e-05
CTSS	0	0	0	0	0	0	1.24994e-05	0	0	4.4501e-05
CTSK	0	6.02216e-06	0	1.99665e-06	3.61561e-06	0	1.96829e-06	0	7.85472e-08	9.72587e-06
ARNT	2.56009e-05	4.16813e-05	1.40581e-05	3.61079e-05	6.66521e-05	0	5.86884e-06	0	3.01197e-05	3.08953e-05
SETDB1	2.21023e-05	1.93036e-05	3.40972e-06	2.0654e-05	2.0174e-05	4.13406e-06	0	3.12368e-05	2.01478e-05	9.56083e-06
CERS2	0.000108148	0.000186719	1.98402e-05	3.21375e-05	0.000121536	6.14545e-05	6.86156e-05	1.19992e-05	0.000131122	0.000126912
RP11-316M1.12	0	0	5.88669e-07	0	1.40086e-07	3.19722e-08	4.15897e-07	4.24939e-07	2.79292e-08	0
RP11-316M1.3	6.62011e-07	0	0	1.24887e-07	8.55836e-07	4.90107e-07	9.01748e-07	0	0	3.63733e-07
ANXA9	0.000108683	0	3.12089e-05	0	6.22406e-05	0	0	0	0	0
FAM63A	4.2138e-06	8.59758e-06	0	1.13429e-05	9.09739e-06	0	1.90716e-06	0	0	1.62062e-05
PRUNE	1.68847e-05	1.66845e-05	0	6.74535e-06	1.142e-05	3.58331e-06	0	1.60032e-05	4.48022e-05	2.43901e-05
BNIPL	9.90431e-07	0	0	0	0	0	0	1.29692e-06	5.4961e-07	2.07478e-07
C1orf56	9.25544e-05	0.000175233	2.46935e-05	9.39889e-05	0.00011059	0	1.08773e-05	0	7.96527e-05	9.08741e-05
CDC42SE1	0.000100731	0.000371948	0.000132698	0.0002124	0.000281377	6.6414e-05	8.11855e-05	0.000101049	0.000126353	0.000236388
MLLT11	0	0.000132419	0	0.000363958	4.86009e-05	0.000305431	0.000165361	0	0	0.000186171
GABPB2	3.21098e-05	1.79091e-05	2.66935e-06	3.64491e-05	2.61652e-05	0	1.49774e-05	0	7.259e-05	1.58157e-05
SEMA6C	0	3.45934e-06	0	1.17778e-07	4.10371e-06	0	0	0	0	1.32155e-05
SCNM1	3.33316e-05	3.50705e-05	0.000114416	1.05198e-05	5.65427e-05	9.03731e-05	4.87715e-05	5.49969e-05	6.92805e-05	0.000136891
LYSMD1	5.71666e-06	8.32328e-06	0	3.17144e-06	1.36802e-06	0	2.54435e-06	0	1.45594e-06	5.1113e-06
TMOD4	4.39664e-07	0	0	0	0	0	1.85259e-07	0	2.2081e-07	0
VPS72	5.50609e-05	7.54748e-05	7.81008e-05	5.66718e-05	9.71582e-05	0.000118704	4.07442e-05	0.00011061	6.77372e-05	4.69357e-05
PIP5K1A	7.43485e-05	0.000152419	1.89228e-05	3.45599e-05	4.35605e-05	0	4.86566e-05	0	5.67508e-05	0.000145312
PSMD4	0.000129165	0.000110151	9.3791e-05	4.92147e-06	0.000186838	0.000689748	3.07055e-05	0.000368096	0.000237063	8.71041e-05
RP11-126K1.2	1.56002e-05	0	3.2737e-05	4.7522e-05	2.59624e-05	0	4.27833e-05	0	0	2.63461e-05
ZNF687	4.32014e-05	5.42707e-05	1.8959e-05	2.57968e-05	5.29183e-05	2.21777e-06	1.31394e-05	0	1.59433e-05	3.03976e-05
PI4KB	4.9094e-05	9.33139e-05	1.66692e-05	6.12001e-05	2.32515e-05	1.85207e-05	1.37409e-05	2.22393e-05	6.37596e-05	0.000108994
RP11-126K1.9	3.66797e-07	8.36746e-08	0	4.5969e-08	0	0	2.22006e-07	0	0	0
RFX5	0	1.17344e-05	2.73196e-05	6.15202e-05	1.3864e-05	1.36692e-05	1.5754e-05	4.12677e-05	5.26535e-05	0.00010241
RP11-126K1.6	0	7.25892e-07	1.5833e-06	7.83027e-06	0	1.08098e-07	7.38234e-06	0	2.67852e-06	7.92983e-06
SELENBP1	2.7995e-06	0	6.80497e-07	0	0	0	0	7.8445e-08	0	0
PSMB4	0.000281077	0.000173815	0	3.86207e-05	0.000215184	0.000367836	3.60153e-05	0.000337281	0.000126624	0.000163587
POGZ	4.18335e-05	8.82252e-05	0	2.78656e-05	7.25965e-05	0	8.96701e-05	0	7.62247e-05	0.000110994
CGN	4.70806e-05	8.2847e-06	1.32462e-05	0	8.79488e-05	0	4.81734e-06	0	2.75864e-05	0.000166069
TUFT1	1.80981e-05	0.000254138	0	0	0.000215306	0	0	0	0	0.000195231
RP11-404E16.1	1.20833e-07	0	1.844e-07	0	1.65467e-07	7.33614e-08	0	0	2.17376e-08	0
SNX27	7.60783e-05	4.54952e-05	5.39174e-05	5.43445e-05	0.000231672	5.36383e-05	5.1082e-06	1.61178e-05	4.99171e-05	6.25655e-05
RIIAD1	0	0	0	0	0	0	8.17179e-08	0	0	5.20334e-06
RP11-98D18.15	4.31436e-07	2.65386e-07	0	3.03924e-07	1.61096e-07	0	3.35168e-07	9.7477e-08	0	0
MRPL9	0	5.16602e-05	0.000225431	7.75962e-05	6.30605e-05	0.000358614	7.67316e-05	0.000296943	0.000224394	0
OAZ3	1.86412e-05	3.91812e-06	2.08142e-05	2.48581e-05	2.85312e-05	1.02002e-05	7.79143e-06	5.27287e-07	3.21938e-06	4.61754e-06
RP11-98D18.3	3.79449e-07	8.66442e-08	2.5096e-07	0	0	0	2.83909e-07	0	0	1.81583e-07
RP11-98D18.16	3.84568e-08	0	0	3.38833e-07	2.87471e-07	7.5665e-07	0	0	0	1.32455e-06
TDRKH	2.14232e-06	0	6.92121e-06	1.86579e-06	6.46948e-06	1.34434e-05	0	0	2.29993e-05	1.10426e-05
RP11-98D18.9	3.85243e-06	0	4.37805e-07	2.50112e-06	3.49938e-06	4.88487e-06	0	2.15515e-06	8.82568e-06	6.04925e-06
C2CD4D	3.92779e-07	0	0	0	0	1.03526e-07	0	0	0	0
THEM4	4.11098e-05	1.00144e-05	6.35816e-05	8.58377e-05	0	3.09121e-05	3.28053e-05	0	1.18967e-05	1.21455e-05
S100A10	0.000619873	0.000700781	0.00130846	0.00057857	0.00144764	0.00130179	0.000382377	0	0.000245889	0.0010256
AL591893.1	5.73168e-06	0	2.4835e-07	6.26899e-06	3.1724e-06	0	9.26306e-06	0	0	1.32368e-06
S100A11	0.00029324	0.000752512	0.0013952	0.000698088	0.00107606	0.00161413	0.000635134	0.00094674	0.000301059	0.00111122
TCHH	1.62655e-06	0	0	0	3.51424e-07	2.73781e-07	1.83713e-06	0	0	4.55568e-07
FLG-AS1	1.1453e-05	0	0	1.37639e-05	9.9956e-07	0	0	0	0	0
RP11-107M16.2	2.42413e-05	0	1.3446e-06	4.6183e-06	6.49035e-06	0	0	0	5.2284e-07	0
HRNR	1.32414e-06	0	0	5.36935e-07	1.45611e-07	0	3.61156e-08	2.57046e-07	0	0
FLG	1.51011e-06	0	0	8.4551e-07	1.28056e-07	6.44866e-08	0	0	0	9.90135e-07
FLG2	2.81286e-07	0	0	0	0	0	1.17927e-07	0	1.35776e-08	0
CRNN	0	0	1.63588e-07	0	3.32222e-06	0	0	0	0	0
LCE5A	0	2.08204e-07	1.16199e-06	1.77034e-08	6.31258e-07	2.1742e-07	7.10195e-07	0	0	0
CRCT1	0	0.00146368	0.00101987	0.000212355	0.00144491	0.000164702	0.000372209	0	0	0.00100975
LCE3E	0	1.11737e-05	0	0	0	0	0	0	0	4.53839e-05
LCE1E	3.66493e-06	0	0	0	0	0	0	0	0	8.29351e-06
LCE1C	0	1.05031e-05	0	0	8.75131e-06	0	0	0	0	5.95836e-05
IVL	0	0	0	0	3.84351e-07	0	0	0	7.63618e-07	2.7562e-06
SPRR1A	3.04213e-07	0	0	0	5.94144e-08	0	0	0	0	2.52288e-06
SPRR3	8.41802e-06	0	0	0	2.02177e-06	0	0	0	0	2.26786e-05
SPRR1B	6.40819e-06	0	0	0	8.81545e-06	0	0	0	0	2.99849e-05
SPRR2A	1.34232e-07	0	0	0	0	0	0	0	1.79601e-07	4.40387e-07
S100A9	3.88183e-06	0	0	0	8.88709e-07	0	0	0	0	1.25969e-05
S100A12	3.95499e-07	0	0	0	6.64264e-09	0	0	0	6.52904e-08	2.72317e-07
S100A6	2.48267e-05	0	2.6561e-05	0	6.73937e-06	0	0	0	0	1.78448e-06
S100A4	1.60219e-05	0	0	5.25743e-06	0	0	5.94951e-06	2.23967e-06	0	8.35702e-06
S100A3	7.10294e-06	6.96293e-05	0	6.29997e-05	5.39674e-05	1.75585e-05	5.39873e-06	0	0	0
S100A2	0.000321098	0.00117952	0.00161984	0.0016551	0.00156597	0.00175295	0.000926984	0.00116517	0.000639664	0.00129552
S100A16	0.000450924	0.000485153	0.00106908	0.000757093	0.000718609	0.00062948	0.000300169	0.00097099	0.000185492	0.000800625
S100A14	0.000682349	0	0.00101542	0.000591636	0.000435038	0.000663206	0.000340806	0.00063302	4.44783e-05	0.000798648
S100A13	0	0.000204789	0.000367829	0.000347071	0.000226141	0.000402531	0.000214597	0	8.60885e-05	0.000415193
S100A1	4.17936e-07	3.17135e-07	4.50345e-10	2.57239e-07	7.32376e-07	0	0	1.94314e-06	8.09601e-07	1.03193e-07
RP1-178F15.4	5.98667e-06	3.34874e-06	1.45964e-06	7.43646e-06	0	1.7406e-06	7.51592e-06	1.61388e-08	2.60234e-06	1.54847e-06
CHTOP	0.000128606	2.64785e-05	0.000144072	0.00013709	0.000133193	0.000130411	0.000153785	0.000249685	0.000254079	0.000103908
SNAPIN	8.36162e-05	2.15795e-05	0.000267535	0.000169753	0.000121868	0.000281656	0.000202832	4.37954e-05	0.000155165	5.47572e-05
ILF2	5.83861e-05	8.26439e-05	0	0	3.46651e-06	0.000495405	0.000103512	0.000327289	0.00055306	0.000109332
INTS3	5.21049e-05	4.07831e-05	1.01004e-06	3.2852e-05	3.11779e-05	0	1.93317e-05	6.37719e-08	1.86431e-05	3.58521e-05
SLC27A3	4.65586e-07	5.36214e-07	0	3.11069e-06	2.14624e-06	1.00937e-06	8.93635e-07	4.01825e-06	3.51016e-06	6.02097e-07
GATAD2B	5.06975e-05	9.12376e-05	0	4.01761e-05	0.000114227	0	2.35232e-05	0	4.61257e-05	7.0589e-05
DENND4B	1.39598e-05	3.76235e-05	0	2.25364e-05	3.2184e-06	0	4.75415e-05	0	2.31521e-05	2.69401e-05
CRTC2	0	3.46283e-05	2.1125e-05	2.0615e-05	1.46737e-05	2.85236e-06	1.12515e-05	1.48776e-05	4.10073e-05	4.2838e-05
SLC39A1	6.69154e-05	0.000192922	0.00024317	0.000188827	6.32165e-05	0.000347914	0.000342004	0.000141963	0.000200793	0.000273247
RP11-422P24.12	3.38641e-06	3.49945e-06	8.54167e-06	4.88392e-06	0	2.01106e-06	1.8127e-05	3.3102e-06	6.21002e-07	9.35075e-06
RP11-422P24.10	1.76833e-06	4.36677e-06	0	0	4.94056e-08	0	2.3822e-06	0	0	6.13703e-06
CREB3L4	1.94099e-05	0	0	6.52435e-06	1.03235e-05	1.91179e-05	4.40467e-05	0	2.45081e-05	2.79133e-05
JTB	0.000327641	0.000136396	0.000757543	0.000628747	0.000362002	0.000340882	0.000434452	0.000585403	0.000356906	0.000236997
RP11-422P24.11	3.34255e-06	0	2.28796e-06	3.85648e-07	0	0	0	2.90592e-06	9.8212e-07	8.22861e-07
RAB13	0	3.42437e-06	0.000339227	0.00029975	0.000192133	0.000318138	0.000225734	0.00025621	8.26936e-05	0.000297124
RPS27	0.000849968	0.000570585	0.00156641	0.00150068	0.00117649	0.000358761	0.000779554	0.00348901	0.000380091	0.000714416
NUP210L	2.07991e-07	0	0	8.87944e-08	0	0	0	0	2.3354e-07	1.21981e-07
TPM3	0.000345421	0.00055085	0.000342599	0.000142274	0.000237074	0.000405782	0.000412884	0.000201601	0.000452151	0.000508342
C1orf43	0.000228231	5.53366e-05	0.000532255	0.000527886	0.000171792	0.000387992	0.000250989	0.000488269	0.000351635	0.000153175
UBAP2L	0.000169411	0.000150669	4.57794e-05	0.000126164	0.000104518	3.61302e-05	8.34111e-05	0.000104157	8.72698e-05	2.60539e-06
HAX1	0.000142034	0	0.000266387	0.00015537	4.28411e-05	0.000309861	5.43272e-05	0.000383719	0.000245492	4.75204e-05
AQP10	2.34284e-06	5.29714e-05	0	2.12928e-05	8.21349e-05	1.97959e-05	0	0	0	0
ATP8B2	0	8.77147e-06	0	1.73779e-06	9.21205e-06	0	0	0	0	0
RP11-350G8.5	4.76391e-06	0	0	1.73196e-06	0	1.67812e-07	0	0	1.13683e-06	0
IL6R	0.000104092	0	0	4.44795e-05	0	0	0	0	0	0
SHE	1.80409e-07	0	0	2.30277e-08	0	0	1.45303e-09	0	0	0
RP11-350G8.9	7.4013e-07	0	0	3.11644e-08	0	7.61742e-08	0	0	0	0
UBE2Q1	0.000129576	0.000131637	0.000149943	0.000201691	9.13581e-05	7.16862e-05	0.000106424	0	0.00013678	0.000167729
CHRNB2	8.56958e-09	0	6.78246e-07	0	5.36428e-08	0	3.84165e-07	0	0	2.20659e-06
ADAR	0.000227819	0.000245434	0	0.000197372	0.000129135	0	5.38279e-05	0	0.000150989	0.00017686
KCNN3	4.11518e-05	0	0	0	1.22936e-05	0	0	0	0	0
PMVK	3.54831e-05	2.32024e-05	0.000294753	0.000253778	8.16233e-05	0.000342375	0.000264035	8.6186e-05	0.000153796	4.68554e-05
RP11-307C12.13	1.60723e-06	0	0	1.23972e-06	7.3876e-08	0	0	0	5.55585e-07	5.96877e-07
PBXIP1	0	7.863e-06	0	0	3.8689e-05	0	0	0	0	0.000124211
PYGO2	5.67856e-05	5.80774e-05	1.33542e-05	4.62353e-05	6.02522e-05	0	0.000112567	5.82293e-07	4.51999e-05	5.8276e-05
RP11-307C12.12	1.53468e-05	0	3.41311e-06	2.28673e-05	4.45887e-06	1.2458e-05	1.31421e-05	0	4.94267e-06	0
SHC1	0.000133102	0.000370316	5.95576e-05	0.000273606	0.0003337	1.83336e-05	5.95462e-05	0	8.42216e-06	0.000321674
CKS1B	0.00012274	0	0.000389759	0.00014007	0	0.000270946	0.000683802	6.86229e-05	0.00171363	2.6944e-05
FLAD1	9.17886e-05	8.9262e-05	0.000142714	1.17598e-05	2.84662e-05	8.13645e-05	7.24338e-05	0	8.64911e-05	8.45178e-05
ZBTB7B	6.90652e-05	2.33076e-05	7.1499e-06	5.61761e-05	4.18723e-05	0	0	1.28582e-06	8.4256e-05	4.23548e-05
DCST2	0	1.3064e-07	3.87802e-07	7.27756e-07	4.84647e-07	5.40656e-07	1.18504e-07	4.67461e-09	0	2.38745e-07
RP11-307C12.11	5.57495e-06	0	0	9.23154e-06	9.63483e-07	0	2.0184e-05	0	5.0173e-06	0
ADAM15	0.000192982	2.82683e-06	1.02238e-05	0.000105197	7.08666e-05	6.85407e-05	0.000130667	0	8.47465e-05	0.000111064
EFNA4	0	6.86119e-05	0	2.9348e-05	6.2989e-06	6.42301e-05	1.08711e-05	2.2899e-05	2.86575e-05	6.69414e-05
EFNA3	9.74183e-06	0	2.95122e-05	1.36818e-05	2.29713e-05	1.6305e-05	5.71856e-06	1.255e-05	2.39703e-05	2.72135e-05
EFNA1	4.83753e-05	0.000235556	2.55225e-05	6.18559e-05	0.000280447	9.90138e-05	0	0.000112691	0	0.000247542
SLC50A1	7.38768e-05	0	0.000122912	6.08056e-05	5.70563e-05	5.80563e-05	7.80301e-05	0	4.41365e-05	0.00011287
DPM3	0.000173857	0	0.000244747	0.000205178	0.000244461	0.000267753	0.00019633	0	0	0.000101144
KRTCAP2	0	0.000153084	0.000592809	0.000106574	0.000151779	0.000601856	0.000284577	9.79348e-05	0.000103165	0.000418415
TRIM46	0	1.35033e-06	5.2809e-08	2.00454e-07	2.08745e-07	1.3729e-06	1.67161e-06	0	1.55202e-06	3.05879e-06
MUC1	6.21276e-06	0	0	0	7.01809e-07	0	0	0	0	1.94036e-05
RP11-263K19.4	0	0	0	0	0	0	1.6696e-06	0	0	6.48995e-07
THBS3	3.9962e-06	9.32168e-06	0	9.5134e-06	1.62216e-05	0	0	0	0	2.28483e-05
MTX1	1.66771e-05	3.76864e-05	4.96653e-05	0	2.5525e-05	0.000376561	3.64675e-05	0.000138814	0.000100062	4.76331e-05
RP11-263K19.6	0	1.78712e-07	0	0	0	1.98582e-07	2.36076e-07	2.84044e-07	5.30393e-07	0
GBA	3.50062e-05	5.77756e-05	0	2.59082e-05	4.57173e-05	0	4.78724e-05	0	2.34497e-05	0.000173569
FAM189B	4.05581e-05	5.93168e-05	8.95198e-05	9.34115e-05	0	2.08298e-05	5.78218e-05	3.28528e-05	2.1753e-05	7.10037e-05
SCAMP3	0.000101573	0.000220929	0.000159479	9.4857e-05	5.96125e-05	0.000159567	7.54094e-05	0	0.000136416	0.000210338
CLK2	2.08986e-05	1.9643e-05	2.29021e-06	1.26935e-05	1.57351e-05	0	2.23405e-05	0	1.2477e-05	1.59937e-05
HCN3	7.79661e-06	9.92347e-06	0	0	9.35727e-06	0	1.76723e-05	0	0	2.1986e-05
FDPS	0.000194349	0.000191563	0	0	0.000116676	0.000477131	0.000137426	0.00031682	0.000229262	0.000222155
RUSC1-AS1	3.60462e-06	3.35018e-06	1.95167e-06	9.32459e-07	4.21319e-06	2.79024e-06	2.06112e-06	2.36345e-06	0	0
RUSC1	7.52322e-05	9.85688e-05	0.000101888	6.99059e-06	0.000103218	6.46792e-05	0.000400383	0	0.00011086	3.8535e-05
ASH1L	0.000136605	0.000146871	0	9.89957e-05	9.32187e-05	0	9.80051e-06	0	0.000116831	3.4949e-05
ASH1L-AS1	3.49892e-05	0	2.44289e-05	4.30629e-05	1.11563e-05	2.42885e-05	0	0	2.10816e-05	0
RP11-29H23.4	3.74392e-07	0	0	1.46453e-06	0	0	1.72285e-07	0	2.13776e-07	0
MSTO1	4.40474e-05	4.47305e-05	2.96866e-05	3.83132e-05	2.02114e-06	3.97592e-05	6.11776e-05	1.38285e-05	5.27907e-05	1.55964e-05
YY1AP1	6.50415e-05	6.74745e-05	2.97475e-05	1.52404e-05	7.18873e-05	4.126e-05	3.65081e-05	3.68481e-06	0.000112735	6.00359e-05
DAP3	0.000193267	0.000121081	0.00018098	6.37393e-05	0.000118163	0.000239274	8.06776e-05	0.000249467	0.000125818	0.000148389
GON4L	4.6739e-05	5.58607e-05	4.36821e-05	1.98589e-05	4.99901e-05	1.00974e-05	9.88597e-06	7.41856e-05	5.93959e-05	5.71847e-05
SYT11	0	0	0	0	0	0	1.92934e-06	0	3.38523e-06	3.95326e-06
RIT1	0.000149475	4.26456e-05	7.22631e-05	4.28705e-05	9.31749e-05	8.01854e-05	0	2.73022e-05	0	0.00017168
KIAA0907	7.88953e-05	6.16424e-05	1.63389e-06	4.84742e-05	4.54999e-05	0	6.9003e-05	2.86338e-05	7.77032e-05	8.48251e-05
ARHGEF2	3.26805e-06	0	0	1.93192e-05	3.87957e-06	1.8228e-06	2.47208e-05	1.14488e-05	1.46904e-05	4.47586e-05
RP11-336K24.12	0	4.74714e-07	0	1.60167e-06	0	6.22586e-07	6.82092e-07	3.03337e-07	1.97902e-07	1.18498e-06
SSR2	0	0.000153051	0.000133919	2.19421e-05	0.00028027	0.000421002	3.1274e-05	0.00104718	0.000171651	0.000300237
UBQLN4	8.73007e-05	9.63281e-05	1.45357e-05	5.96306e-05	4.13328e-05	0	6.72633e-06	0	6.94954e-05	7.58914e-05
LAMTOR2	0.000146008	5.49749e-05	0.000482757	0.000193165	0.000166519	0.000367014	0.000230044	1.79749e-06	6.80622e-05	0.000330543
RAB25	0.000200515	0	0.000587978	0.000270314	0.000104264	0.000256829	0.000210862	0.000275546	7.17308e-05	0.000373491
MEX3A	0	2.99977e-05	0	1.07448e-05	0	0	0	6.85559e-06	2.03652e-05	5.02935e-05
LMNA	0.000271877	0	0.000138327	0.00022208	0.000486761	0.000762866	3.11737e-05	0.000528816	0.000608414	0.000213075
SEMA4A	4.49705e-05	2.72786e-05	0	9.43816e-05	0	2.87694e-05	2.96807e-05	0	0	3.22433e-05
SLC25A44	5.49355e-05	5.78019e-05	1.62125e-05	3.35129e-05	2.55138e-05	0	0	0	6.97293e-05	8.06132e-05
PMF1-BGLAP	0	1.30531e-07	0	0	0	2.9832e-07	9.89518e-07	2.38685e-06	4.88129e-07	0
PMF1	4.93838e-05	0	3.77648e-05	1.4206e-05	6.21688e-05	0.000242753	8.07223e-05	0.000304442	0.000259078	2.71409e-05
BGLAP	0	2.98371e-07	0	0	7.94013e-07	4.35874e-08	1.33315e-06	0	1.48676e-06	3.60884e-07
PAQR6	3.82768e-05	3.91211e-05	2.07497e-06	2.80922e-06	3.48232e-05	0	1.39282e-06	0	0	4.47267e-05
SMG5	7.81089e-05	0.000126966	0	2.92654e-05	2.74014e-05	0	3.51781e-05	0	9.96905e-05	0.000109913
TMEM79	1.9525e-05	0	8.63387e-07	9.21158e-07	9.4791e-06	8.00528e-06	6.85326e-06	0	1.75299e-06	2.60729e-05
GLMP	9.71944e-06	1.11083e-05	1.18163e-05	4.25036e-05	1.02751e-05	1.60555e-05	1.22461e-05	0	0	0
CCT3	0.000317154	0.000262357	8.06381e-05	0	0.000139903	0.000541004	8.42191e-06	0.000563818	0.000403306	0.000198882
TSACC	5.71644e-05	0	2.72e-05	1.91209e-05	1.08487e-05	0	5.02907e-06	0	3.91014e-06	4.92119e-06
RHBG	9.45205e-05	0	0	2.00481e-05	0	0	0	0	0	0
RP11-139I14.2	1.02104e-05	0	0	2.36715e-06	0	0	0	0	0	0
C1orf61	3.4217e-05	0	1.93562e-05	0	0	0	0	0	0	0
RP11-98G7.1	3.14188e-06	1.00208e-05	4.53858e-06	9.1825e-06	2.44676e-07	2.49071e-06	3.53298e-06	0	0	8.20459e-06
MEF2D	2.4298e-05	3.41276e-05	0	1.90848e-05	2.19385e-05	0	0	4.09777e-07	6.60485e-06	5.44728e-05
RP11-284F21.8	6.89695e-08	1.32622e-07	0	2.06195e-07	1.1012e-07	0	3.465e-07	0	5.45653e-07	0
IQGAP3	1.57209e-05	0	0	0	0	0	3.97647e-05	0	0.000213536	1.78397e-05
APOA1BP	0.000186338	2.41416e-06	0.000576321	0.000373426	0.000145696	0.000315063	0.000373515	0.00016178	0.000123569	0.000145759
GPATCH4	0.000319262	0.000189555	0.000274536	3.95984e-05	0	0.000286663	0.000189399	4.66407e-05	0.000401709	0
AL365181.2	2.21687e-06	8.26478e-07	0	7.15853e-07	1.77044e-06	0	2.63267e-06	0	1.00637e-06	1.80985e-06
RP11-284F21.11	2.34205e-06	0	9.79032e-07	0	1.48005e-07	0	0	0	0	4.11361e-07
RP11-284F21.9	5.33081e-05	0	7.67125e-06	0	1.63597e-05	0	0	0	0	1.70816e-05
BCAN	0	9.79102e-07	1.69443e-06	5.06638e-08	1.12601e-07	0	0	0	0	0
RP11-284F21.10	3.93862e-05	4.52636e-06	0	9.12023e-06	7.60334e-06	0	2.01828e-05	0	0	2.48978e-05
RP11-284F21.7	1.2792e-06	0	1.46753e-07	8.00726e-07	0	0	1.70867e-06	0	0	4.17116e-07
NES	0	4.63619e-06	0	0	0	0	1.51616e-05	0	6.32055e-06	6.16101e-06
RP11-66D17.3	4.54089e-07	0	9.69442e-07	0	2.38575e-08	3.62211e-07	0	0	3.25799e-07	1.80189e-07
CRABP2	0	0	0	1.72228e-05	3.96918e-05	6.88736e-05	5.35075e-05	0	2.43979e-05	3.24159e-05
ISG20L2	0.000187784	0.000188115	0.000127048	0	8.38776e-05	0	0.000175483	0	8.11345e-05	0.000125931
RRNAD1	2.6122e-05	9.28186e-06	0	4.75119e-05	1.75135e-05	5.32393e-05	3.29233e-05	0	5.03523e-05	4.15747e-05
MRPL24	0.000293545	4.79677e-05	0.000354187	4.59248e-05	0.0001306	0.000457606	0.000144073	4.15149e-05	0.000126674	0
HDGF	0.000223707	0.000213813	0.000412676	0.000477567	6.34902e-05	0.000272611	0.000281362	0.000595761	0.000481567	0.000230767
PRCC	6.6384e-05	9.15459e-05	0.000126444	6.80478e-05	9.21117e-05	0.000204729	5.59932e-05	8.21077e-05	0.000151756	5.51479e-05
SH2D2A	0	2.68987e-06	2.51007e-06	0	1.62579e-05	0	6.56774e-06	0	6.21302e-06	9.39982e-07
PEAR1	0	1.99008e-05	0	0	9.61307e-07	0	4.71473e-06	0	2.02882e-06	0
ARHGEF11	1.97669e-05	2.29361e-05	0	1.8853e-05	8.9241e-06	0	1.2334e-05	0	9.9247e-06	7.97486e-06
ETV3	1.59287e-05	3.83537e-05	0	1.07118e-05	2.30955e-05	0	0	0	1.48056e-05	4.40419e-05
FCRL2	6.05035e-07	0	0	0	1.64835e-08	0	0	0	0	0
PYHIN1	5.70412e-07	0	0	1.31429e-06	0	1.24436e-07	7.72766e-08	0	0	0
IFI16	0	0	0	2.64216e-05	0	2.33087e-05	1.07175e-05	0	1.02563e-05	8.19462e-05
CRP	5.63478e-06	0	0	0	4.33141e-05	0	0	0	0	1.45821e-06
DUSP23	4.94593e-05	5.29843e-05	0.000376401	0.000322079	0.000179306	0.000106531	0.000330595	0.000184469	1.34745e-05	0.000240907
C1orf204	0	0	4.39424e-07	0	3.65796e-07	0	2.92437e-07	0	2.02437e-07	5.28226e-07
VSIG8	7.82119e-08	0	0	0	0	0	2.79028e-07	1.00858e-06	7.05024e-07	0
CFAP45	0	1.05354e-06	5.30689e-06	0	9.27551e-06	5.65472e-06	5.97678e-06	0	8.8299e-06	0
TAGLN2	9.0431e-05	0.000736573	0.000497791	0.000295182	0.000542343	0.000772298	0.000423947	0.00079099	0.000516563	0.000601374
IGSF9	1.48741e-05	2.85971e-05	1.05201e-05	0	2.14773e-05	0	8.21854e-06	0	0	5.53896e-06
LINC01133	3.56382e-05	0	9.2903e-06	0	0	0	0	0	0	0
PIGM	7.3906e-05	4.79582e-05	1.93198e-05	2.85539e-05	3.96855e-05	0	4.12441e-05	0	4.36236e-06	4.94708e-05
IGSF8	4.39164e-07	4.02208e-05	0	3.42733e-05	4.18734e-07	5.33455e-05	3.68019e-05	0	0	5.78227e-05
ATP1A2	1.72948e-07	5.43799e-08	0	0	3.55393e-07	0	1.22912e-07	0	0	8.37198e-08
RP11-536C5.7	1.34716e-07	0	3.73744e-06	0	1.56015e-06	0	1.0641e-06	0	4.06752e-07	2.74686e-06
PEA15	1.84718e-05	0.0009077	0.000134809	0.000201537	0.000221755	3.51008e-05	1.26688e-05	0	0	0.000269159
DCAF8	4.96584e-05	6.04622e-05	6.2135e-06	7.37241e-05	5.13047e-05	2.34401e-05	1.3725e-05	1.98257e-05	0	6.99729e-05
RP11-574F21.2	1.49171e-06	0	5.21838e-08	2.03818e-06	2.61179e-07	0	2.09389e-07	1.01371e-06	4.28702e-07	1.68524e-06
PEX19	4.13656e-05	5.10224e-05	1.05453e-05	5.84105e-05	2.99649e-05	2.88615e-05	0	1.15188e-05	5.83979e-05	5.52319e-05
COPA	0.000129628	0.000193763	0	6.51552e-05	0.000140179	0	2.06619e-05	4.29362e-05	5.42397e-05	0.000265686
NCSTN	6.06409e-05	9.6831e-05	0	2.42478e-05	6.63486e-05	5.32434e-06	0	0	1.92461e-05	0.000106813
NHLH1	9.86247e-07	0	0	7.5525e-07	2.55014e-07	0	0	0	1.65334e-06	3.82322e-06
VANGL2	2.0412e-07	1.20541e-06	0	1.085e-06	2.40239e-06	0	3.72517e-06	0	1.19534e-06	6.86341e-06
CD84	4.09253e-07	1.85239e-07	0	9.17281e-07	2.39221e-07	0	0	2.51441e-07	2.2081e-07	0
RP11-404F10.2	2.2015e-08	1.12564e-07	4.12555e-07	3.63076e-07	8.77805e-08	0	0	0	6.59446e-07	2.16892e-07
SLAMF7	0	0	0	0	0	0	0	0	0	9.06066e-06
LY9	2.21478e-06	0	0	0	5.80983e-07	0	1.53318e-07	0	1.29607e-06	4.73738e-07
F11R	0.000307733	0.000307735	0	0.000110809	0.000392328	0	4.90779e-05	0	0.000181362	0.000461224
TSTD1	0.000376584	0	0.000199996	0.000322523	0.000401421	0.000334969	0.000292093	0	3.26771e-05	0.000421625
USF1	7.83018e-07	2.51169e-06	6.43699e-07	3.06519e-06	1.15789e-06	2.61026e-06	0	0	2.30961e-06	4.76242e-06
ARHGAP30	1.06534e-05	0	0	0	4.36689e-06	0	0	0	0	1.08328e-05
PVRL4	4.78112e-05	0	0	7.62271e-06	3.01961e-05	0	0	0	8.89812e-06	0.00010517
RP11-544M22.8	5.5263e-07	0	7.04036e-07	5.16609e-07	1.04906e-06	0	0	0	0	0
KLHDC9	3.06787e-07	0	0	1.42092e-07	0	4.17919e-07	0	7.84336e-08	0	2.97736e-07
PFDN2	0.000135678	0.000290591	0.000577318	0.000111413	0	0.000685766	0.000345489	0.000351452	0.000367919	0.000254115
NIT1	3.21336e-05	1.13841e-05	2.31293e-05	1.51232e-05	5.42881e-05	0.000108429	4.24257e-05	2.6069e-05	2.64147e-05	4.24539e-05
DEDD	3.4426e-05	2.7221e-05	6.58618e-05	9.82057e-05	5.24904e-05	6.23997e-05	4.7339e-05	0	0.000111435	2.72473e-05
UFC1	8.60642e-05	0	0.000235993	0.000176648	0.000274256	0.000483501	7.9424e-05	0.000681103	6.63954e-05	0.000121839
RP11-297K8.2	2.50532e-06	0	1.46295e-06	3.17449e-06	1.01262e-06	2.74679e-06	3.40254e-08	2.08428e-07	0	0
USP21	1.50927e-05	1.45813e-05	1.06737e-05	2.87375e-05	1.03813e-05	8.05258e-06	3.24019e-06	8.29176e-06	1.73061e-05	0
PPOX	0	1.495e-05	0	3.82055e-07	4.82216e-06	2.7859e-05	1.51155e-05	0	3.756e-05	1.24479e-05
B4GALT3	0	0.000111931	0.000137354	8.14379e-05	0	3.99552e-05	8.02979e-05	0.000103711	0.000154686	0.000132026
NDUFS2	5.70818e-05	3.80088e-05	0	0	0.000101551	0.00029936	0	0.000238038	0.00011259	0.000130991
FCER1G	0	1.09956e-06	1.38702e-06	0	0	8.33318e-08	0	0	2.52314e-07	1.1818e-06
TOMM40L	2.20341e-05	1.75932e-05	6.30042e-06	1.32966e-05	8.54314e-07	0	2.58928e-06	0	8.94531e-06	1.59437e-05
NR1I3	2.60915e-07	2.17608e-08	0	0	3.39754e-07	0	8.40327e-07	8.73113e-07	7.71338e-07	3.42679e-07
PCP4L1	7.24965e-06	0	0	6.08238e-06	0	0	0	0	5.12452e-06	0
MPZ	1.45229e-06	0	0	0	0	0	0	0	3.03454e-07	1.43206e-07
SDHC	0.000204476	0.000147531	0.000133061	0.000187924	0.000230213	0.000486295	9.10126e-05	0.000374829	8.33916e-05	0.000193022
FCGR2A	3.20288e-07	0	0	0	0	0	0	3.41131e-07	0	0
HSPA6	0	9.19814e-06	0	0	1.2211e-06	4.94405e-06	2.81225e-06	0	0	0
FCRLB	2.59884e-06	0	3.10509e-06	9.62111e-06	1.91173e-06	7.90147e-06	7.42602e-06	0	3.32533e-07	1.12085e-05
DUSP12	3.73434e-05	5.15242e-05	0.00010301	5.53865e-05	1.17195e-05	0.00018482	6.23979e-05	7.24216e-05	0.00017004	3.27417e-05
RP11-474I16.8	4.20401e-07	0	0	3.17401e-08	0	0	0	0	3.77224e-07	0
ATF6	6.90399e-05	9.35556e-05	0	6.57932e-05	5.49879e-05	4.30501e-05	2.51437e-05	0	8.20444e-05	0.000118407
OLFML2B	2.97016e-06	0	0	1.85455e-06	0	0	0	0	1.91726e-06	0
RP11-227F8.2	2.48247e-07	0	0	0	0	0	0	0	0	0
NOS1AP	2.45641e-06	0	0	1.11984e-06	0	6.27135e-06	1.28334e-05	0	7.69379e-06	3.27163e-06
C1orf226	7.5643e-06	0	0	6.60057e-06	1.14013e-06	0	1.38259e-05	0	2.87239e-06	5.11058e-06
UHMK1	0.000132258	0.00026746	3.67279e-05	0.000114558	0.000105076	0	5.27216e-06	0	0.00013771	0.000144646
UAP1	0	0.000273934	0.000146987	4.99708e-05	8.81292e-05	7.20293e-05	7.86313e-05	1.79385e-05	0.000100744	5.24421e-05
DDR2	3.67574e-07	9.76878e-07	0	0	6.69786e-07	1.18406e-06	0	0	0	2.94611e-06
HSD17B7	5.22055e-05	2.47363e-05	0	1.61029e-05	6.27308e-05	4.07526e-05	1.66245e-06	2.17801e-05	2.98173e-05	4.19177e-05
CCDC190	1.01028e-06	0	3.39134e-07	0	0	0	2.03629e-07	7.31238e-07	0	0
RGS4	0	5.69732e-06	0	0	0	0	1.44114e-05	0	0	7.28305e-06
RGS5	1.18907e-06	0	0	5.50522e-06	2.45201e-05	1.31946e-06	0	0	0	0
RGS5.1	3.51991e-06	0	1.11344e-05	1.3774e-05	4.95667e-06	6.26488e-06	9.05444e-06	0	2.36711e-05	2.60362e-06
NUF2	0	0	0	0	0	0	1.15236e-05	0	0.000559376	0
PBX1	4.24467e-05	0	1.86351e-05	0	1.11851e-05	0	0	0	0	3.15562e-05
RP11-306I1.2	1.46048e-06	0	5.75868e-08	0	2.34916e-07	2.11242e-07	9.26947e-08	0	0	0
MGST3	0.00042521	0	0.000192469	0	0.000363433	0.000508669	2.38446e-05	0.000627076	1.47201e-05	0.000250242
ALDH9A1	0.000166162	5.62062e-05	0	0	6.85105e-05	5.45625e-05	7.70561e-05	6.4743e-06	6.71675e-05	9.19956e-05
RP11-466F5.10	6.21857e-07	0	0	2.24787e-07	0	0	0	0	8.55622e-07	0
TMCO1	0.000368127	0.000352884	0.000723225	0.000245034	0.000305782	0.000427841	0.000297267	0.000295433	0.000283049	0.000420656
RP11-466F5.8	1.12409e-06	0	2.34103e-07	1.38685e-06	0	0	1.60651e-06	5.48772e-07	1.06287e-06	0
UCK2	0.000128388	0.000339083	0.000220763	0	0	2.48606e-05	0.000168009	4.62393e-05	5.53481e-05	0.000132469
RP11-525G13.2	9.57253e-08	3.51421e-07	0	3.6613e-07	0	0	3.06932e-06	3.65864e-06	7.05394e-08	1.74464e-06
FAM78B	1.85155e-07	1.3666e-07	3.40358e-07	0	0	6.25377e-07	0	0	6.47173e-07	0
POGK	0.00010277	0.000142507	5.4361e-05	6.80692e-05	3.16861e-05	0	0.00013022	0	0.00010519	6.87943e-05
TADA1	2.56382e-05	1.97759e-05	3.55614e-06	2.19711e-05	8.03981e-06	0	3.93633e-05	6.48223e-06	2.74e-05	3.48843e-06
ILDR2	1.81269e-06	0	0	1.82583e-05	2.67433e-06	0	3.61845e-05	0	5.43196e-06	0
RP11-277B15.3	6.54986e-06	0	0	3.9233e-06	0	0	7.57769e-06	0	7.62084e-06	0
POU2F1	4.48558e-05	3.95404e-05	0	5.58152e-06	2.39738e-05	0	2.87331e-05	0	0.000145524	4.33347e-05
CD247	1.05766e-06	0	0	1.59756e-07	0	0	8.09438e-07	0	2.24113e-07	0
CREG1	0.00016207	3.73732e-05	1.73885e-05	9.98969e-05	8.17279e-05	6.84276e-05	4.84321e-05	2.94614e-05	2.89214e-05	0.000213279
RCSD1	5.35005e-06	0	0	5.5288e-06	0	0	2.36376e-06	0	0	2.70167e-06
MPZL1	0.000122473	0.00025714	9.48927e-05	0.000195597	9.88718e-05	0.000120423	0.00011189	2.56516e-05	0.000100304	0.000291144
ADCY10	9.98858e-07	0	0	0	0	0	5.19331e-07	0	3.65705e-08	0
RP1-313L4.3	2.2854e-07	0	7.97038e-07	0	0	0	0	0	0	1.30712e-06
MPC2	0.00118082	0	0.000643897	0.000227485	0.000374286	0.000292975	0.000273888	0.000143804	0.000243173	0
DCAF6	0.000169239	7.05437e-05	4.64802e-05	1.0807e-05	8.32823e-05	2.75037e-05	0	0	1.6765e-05	0.00010009
GPR161	0	1.41005e-05	0	8.91183e-06	0	0	3.08691e-06	0	3.62687e-06	1.64324e-05
TIPRL	4.20858e-06	9.62582e-05	0.000276461	9.82911e-05	9.52914e-05	0.000340317	5.91042e-05	2.75979e-05	0.000158702	6.85003e-05
SFT2D2	0.000114443	0.000189997	4.75811e-06	2.83866e-05	0.000150501	0	3.68212e-05	0	0.000123505	0.000129035
TBX19	5.93973e-07	3.86051e-06	0	4.45075e-06	5.14665e-07	0	1.67432e-06	0	8.28957e-07	5.06991e-06
RP5-968D22.3	5.5793e-07	0	0	2.55111e-07	0	0	0	0	0	0
ATP1B1	0.000570808	0.000336722	0	0.0002121	0.000634127	0.000161049	0.000268145	0	4.30854e-05	0.000176888
NME7	0	3.66867e-05	5.33009e-05	2.09148e-05	7.23994e-05	0.000107655	7.17843e-07	1.27696e-05	2.77626e-05	5.67558e-05
BLZF1	1.97902e-05	6.76712e-05	6.55153e-06	2.56112e-06	4.49329e-05	2.15813e-05	0	0	3.53185e-05	8.99591e-05
CCDC181	0	4.4104e-07	0	1.68925e-07	0	0	0	0	0	9.00005e-07
SLC19A2	2.54173e-05	0.000151427	0	0	2.26741e-05	0	0	0	2.7889e-07	0
RP1-206D15.6	8.8617e-08	0	0	1.5205e-07	7.17101e-07	0	5.2478e-07	6.33444e-07	0	4.80346e-08
F5	0.000124478	0	0	0	3.86577e-05	0	0	0	0	1.94717e-05
SELP	1.85104e-06	0	1.27552e-06	0	0	0	0	0	0	6.48606e-09
C1orf112	7.49662e-06	0	0	0	5.92873e-06	0	5.31937e-05	0	4.47359e-05	5.71137e-07
SELL	3.81193e-05	0	0	1.42811e-05	0	6.91523e-06	0	0	7.76284e-06	0
METTL18	1.64946e-05	4.90862e-10	0	0	1.216e-05	3.07619e-05	1.48047e-05	4.1818e-05	1.43265e-05	5.16751e-06
SCYL3	3.08055e-05	1.04011e-06	7.59537e-06	1.14701e-05	1.43219e-05	0	9.50747e-06	0	9.58009e-06	1.51666e-05
KIFAP3	9.79408e-05	5.09846e-05	2.78529e-05	2.13607e-05	6.48984e-05	1.34466e-05	0	0	0	7.97565e-05
GORAB	6.8967e-06	1.37343e-05	0	4.37851e-06	8.64837e-06	1.39883e-06	2.53583e-06	2.92904e-07	1.71615e-05	1.73954e-05
FMO4	0	2.87409e-07	0	0	2.40438e-06	4.7525e-06	0	0	1.06272e-06	1.92385e-06
PRRC2C	0.000342608	0.00048244	0.000172858	0.000260673	0.000319857	0.000249904	0.000131354	0.000455499	0.000354856	4.48737e-05
VAMP4	9.55194e-07	2.0824e-05	2.02052e-05	5.09936e-05	9.52937e-06	2.77756e-05	1.13564e-06	0	1.53579e-05	2.63057e-05
METTL13	6.3335e-05	6.65828e-05	0	0	1.63228e-05	4.48098e-05	6.70707e-06	0	0.000109488	6.62719e-05
DNM3	0	0	1.99779e-05	0	2.67899e-05	0	1.17936e-05	0	6.73403e-06	4.24715e-05
PIGC	5.37984e-06	2.66776e-05	0.000162505	5.98382e-05	9.59383e-05	0.000153517	0.000117464	8.80482e-07	7.51149e-05	9.4126e-06
C1orf105	7.1129e-07	0	0	2.5961e-07	2.00409e-06	0	0	0	6.88408e-07	7.86122e-07
SUCO	7.68021e-05	0.00010659	4.17338e-05	1.2915e-05	0.000150992	0	4.58262e-05	3.79062e-07	7.37044e-05	0.000163949
TNFSF18	1.28084e-06	0	0	0	0	0	0	0	0	7.9833e-07
TNFSF4	7.61705e-06	0	0	0	0	0	1.29097e-06	0	2.59885e-07	2.19157e-06
RP11-296O14.3	2.55426e-07	2.05167e-07	1.76351e-06	4.1602e-06	0	0	2.70576e-06	0	1.04053e-06	9.47131e-06
PRDX6	0.000322622	1.3493e-05	0.000271719	5.49721e-05	8.09803e-05	0.000663917	0.000162176	0.000311259	0.000197827	0.000264468
ANKRD45	9.46375e-08	0	0	0	3.0799e-07	0	7.66683e-07	1.63066e-07	4.80297e-07	6.23164e-07
KLHL20	2.45414e-05	4.5923e-05	0	3.54171e-05	1.61345e-05	4.50999e-06	1.14903e-05	0	3.57639e-05	4.13852e-05
CENPL	2.2293e-05	0	0	0	0	0	0.000159642	0	0.000140523	1.77743e-05
DARS2	2.21573e-05	3.80662e-05	1.62761e-05	0	9.17294e-06	2.07564e-05	3.95929e-05	3.17412e-05	0.000141271	1.57782e-05
GAS5-AS1	6.36759e-07	0	0	6.89602e-07	2.59693e-06	0	0	0	2.68555e-06	3.30455e-07
ZBTB37	1.73086e-05	1.2237e-05	7.72287e-07	1.34459e-05	2.57801e-05	0	0	0	1.03787e-05	1.05362e-05
RC3H1	6.12273e-05	8.51067e-05	0	8.008e-05	3.93662e-05	0	0	1.42155e-06	7.53629e-05	0.000143836
RP11-160H22.3	1.0392e-07	0	0	2.15983e-07	9.80106e-09	0	0	7.61118e-07	1.85638e-07	5.00612e-09
RP11-160H22.5	4.62661e-06	0	1.72709e-06	1.42713e-05	9.28769e-06	1.19665e-06	0	0	0	1.70795e-05
RABGAP1L	6.93365e-05	3.26459e-05	3.7049e-05	1.36773e-05	1.66633e-05	0	0	0	1.32446e-05	0.000135384
CACYBP	0.000125028	2.38584e-05	0.000634792	0	0	0.000730062	0.00055901	3.54087e-05	0.000691714	0.000108064
MRPS14	8.37241e-05	0	0.000284038	0.000162267	0.000101812	0.00036671	0.000138088	0.00017674	0.000107263	1.30837e-05
TNN	0	0	0	0	5.14215e-07	0	7.19347e-07	0	2.91639e-07	1.13303e-07
KIAA0040	7.29317e-05	1.73905e-05	4.89269e-05	1.28043e-05	2.9446e-05	0	4.26564e-05	0	2.03716e-05	9.32595e-05
RP11-318C24.2	1.69031e-06	2.35078e-06	0	0	7.86803e-07	0	2.38996e-06	0	0	1.67365e-06
RFWD2	0.000128899	7.49652e-05	5.94371e-05	5.86463e-06	9.58662e-05	5.28847e-05	8.36299e-05	0	6.52765e-05	8.07589e-05
RP11-492I21.1	4.83054e-07	0	0	1.07658e-07	0	0	0	0	0	0
RP11-195C7.1	1.03276e-06	0	0	8.23538e-08	0	5.86212e-07	0	0	0	0
SEC16B	4.16425e-06	0	3.13983e-06	0	1.45323e-07	0	0	0	0	4.14981e-07
RASAL2-AS1	0	7.38356e-09	4.62596e-06	5.25676e-06	1.76577e-06	4.29217e-06	5.05949e-06	6.11293e-07	0	5.59175e-07
RASAL2	2.49535e-05	7.70977e-05	3.05762e-05	3.65626e-05	8.26858e-05	9.50072e-06	5.67425e-05	0	0	4.84882e-05
TEX35	2.99699e-07	0	0	1.19083e-07	0	8.70504e-08	0	0	0	0
C1orf220	1.35393e-06	0	0	0	1.17702e-06	0	0	8.21789e-07	0	0
RP5-1098D14.1	1.24117e-06	0	0	0	1.43713e-08	4.27207e-08	3.36856e-07	1.60774e-06	9.32545e-07	0
RP11-428K3.1	2.22684e-06	0	7.89604e-07	4.84977e-07	0	5.12149e-07	0	0	0	3.80388e-07
RALGPS2	4.03675e-05	1.59524e-05	0	2.63691e-05	2.56339e-05	0	8.01942e-06	1.41378e-05	3.71271e-05	7.71773e-05
FAM20B	0.000106585	0.000110831	0	2.8537e-05	4.1267e-05	0	3.5535e-05	0	4.42181e-05	5.18003e-05
TOR3A	7.22852e-05	2.06866e-05	3.1869e-05	4.2783e-05	0	9.9509e-05	0.000210419	0	4.62377e-05	0
ABL2	0	0.000298132	0	0	0	0	0.000184383	0	8.44704e-05	0.000473498
SOAT1	7.03621e-05	0	0	4.05361e-05	0	0	5.0724e-05	0	5.04679e-05	3.24207e-05
AXDND1	4.75573e-06	0	0	0	7.96001e-07	0	0	0	0	1.27996e-06
TDRD5	7.64379e-06	1.59446e-05	0	1.79947e-05	1.04072e-05	1.07884e-05	7.43959e-06	0	3.05673e-06	1.76352e-05
TOR1AIP2	0.000182235	0.000240714	4.34575e-05	6.93863e-05	6.93775e-05	0	2.02292e-05	0	0.000120528	0.000258254
RP11-533E19.7	6.00664e-07	0	6.42826e-06	9.53202e-06	9.60801e-08	5.29373e-06	0	8.49921e-07	5.47653e-06	2.175e-07
TOR1AIP1	3.51084e-05	0.000128973	0	1.65673e-05	3.0531e-05	0	4.75775e-05	1.58392e-05	8.74244e-05	0.000102797
RP11-533E19.5	3.25576e-06	0	2.53825e-06	1.30228e-06	1.73247e-06	2.35006e-06	1.39099e-06	0	0	0
CEP350	8.12547e-05	9.1715e-05	0	5.25156e-05	6.47687e-05	0	2.95291e-05	0	0.000141316	2.6979e-05
QSOX1	5.57692e-06	5.79143e-05	0	0	0	0	0.00013349	0	8.48473e-05	0.000343514
LHX4	0	0	0	9.61866e-07	0	2.61566e-07	0	0	1.34799e-06	5.90737e-07
ACBD6	4.41627e-05	0	0.000196059	0.000236257	2.95921e-05	0.000247815	0.000218836	2.82822e-05	0.000173172	0
OVAAL	0	0	6.39274e-07	9.75404e-07	2.85396e-07	0	4.12607e-07	0	0	9.78324e-07
XPR1	9.56438e-05	0.000156152	2.1277e-05	0.0001204	0.000218157	0	0	0	0	0.000146499
KIAA1614	1.07884e-06	3.93128e-06	0	2.52582e-06	7.45274e-06	0	0	0	0	2.854e-06
RP11-46A10.5	0	1.42867e-05	0	0	7.06209e-06	0	0	1.08675e-05	2.802e-07	1.74201e-05
KIAA1614-AS1	0	1.65124e-05	1.87426e-06	8.46056e-06	0	7.2218e-06	0	7.16204e-06	0	1.19163e-05
STX6	0	0.000272638	2.83669e-05	0.000211193	0.00012539	4.22745e-05	0	0.000174418	0	0.000152679
MR1	3.29804e-05	8.85019e-06	4.8613e-06	2.94909e-05	4.85432e-05	7.15188e-06	0	0	9.19399e-06	8.12543e-05
IER5	0	8.24964e-05	0	0	0	0	0.000188716	3.42657e-05	0.000123452	0.000274367
RP11-540K16.1	1.07615e-07	0	0	1.18105e-07	0	0	6.63624e-09	0	0	5.21309e-07
RP11-538D16.3	4.90654e-07	4.17883e-07	8.04934e-08	0	1.00817e-07	0	0	0	0	6.17435e-07
GLUL	1.11683e-05	0	0	0	3.22828e-06	0	0	0	0	1.92091e-05
RNASEL	9.5923e-06	0	0	6.31902e-06	7.35878e-06	2.2387e-06	0	0	0	1.05687e-05
RGS16	1.01181e-06	0	0	2.78223e-07	0	0	0	1.88237e-06	2.83797e-07	2.21164e-07
NPL	1.02689e-05	0	7.77213e-06	7.34252e-06	0	1.00477e-05	1.82137e-05	0	9.92826e-06	8.5545e-06
DHX9	0.000195645	0.000203794	0	3.55693e-06	0.000126856	7.41983e-05	0.000180833	6.35204e-05	0.000159761	6.32278e-05
LAMC1	0.000153572	0.000249943	0	2.05631e-05	0.000143302	0	0	0	3.01659e-05	0.00011657
LAMC2	0	0.00190374	0	0	0.000202394	0	0.000215752	0	0	0.0014258
NMNAT2	4.66662e-06	0	0	1.36126e-05	0	0	1.43961e-05	0	2.29587e-06	3.88477e-05
SMG7	9.40948e-05	6.01353e-05	1.63135e-07	5.86824e-05	7.64932e-05	0	3.52159e-05	0	8.96676e-05	0.000128698
NCF2	0	4.78038e-05	0	0	0	0	1.89349e-05	0	1.90442e-05	7.96725e-05
ARPC5	0.000107264	0.000261467	0.00015805	0.000156507	0.000241909	0.000483953	0.000181789	0	0.000290897	0.000355276
RGL1	0	2.45654e-06	0	9.94404e-07	1.25479e-06	0	7.73173e-06	0	0	6.97549e-06
COLGALT2	0	0	0	6.02144e-07	2.65805e-08	0	1.99715e-07	0	0	0
TSEN15	2.28766e-06	1.99288e-05	0.000125778	0.000130962	5.60646e-06	0.000176017	9.24284e-05	3.18082e-05	8.12617e-05	0
RP11-382D12.2	2.8578e-06	0	0	1.08367e-06	0	0	4.89618e-06	0	0	0
C1orf21	2.55393e-05	0	0	8.4115e-05	0	6.76298e-07	0.000216077	0	4.0959e-07	0
EDEM3	5.12441e-05	4.85289e-05	0	2.5751e-05	4.72254e-05	0	0	0	2.74033e-05	5.74325e-05
FAM129A	0	2.02026e-06	0	1.59214e-06	0	0	2.17026e-06	0	0	6.72246e-06
GS1-120K12.4	4.71612e-07	0	3.2502e-07	1.12262e-06	9.60423e-07	0	0	0	0	7.85943e-07
RNF2	2.40351e-05	0.000109856	2.85572e-05	2.87854e-05	2.42936e-05	4.47962e-05	5.78281e-05	0	5.35737e-05	3.40019e-05
TRMT1L	2.32826e-05	3.01077e-05	0	5.93807e-05	4.2057e-05	3.55707e-05	1.02764e-06	0	3.46691e-05	2.35701e-05
SWT1	1.59919e-06	8.58734e-07	0	9.59495e-06	6.91028e-06	0	0	1.03485e-05	3.76546e-06	7.96156e-06
IVNS1ABP	3.65717e-06	0.0004736	5.22109e-05	0.000103505	0.00048261	0	0.000207616	5.46822e-05	9.28378e-05	0.000147147
GS1-279B7.2	0	4.97194e-06	1.0698e-06	9.04972e-07	1.21286e-05	0	0	0	0	9.42499e-06
GS1-204I12.4	0	5.86457e-07	3.32826e-07	3.48659e-06	1.19416e-06	0	1.49586e-06	0	1.67703e-06	0
HMCN1	0	1.59865e-06	0	7.69589e-07	6.48667e-07	0	3.60922e-06	0	0	3.71495e-06
TPR	0.000157627	0.000178867	4.22193e-05	0	0.000117205	0.000138375	0.000154859	0.000147319	0.000329537	0
C1orf27	5.70751e-05	6.13805e-05	0	1.78471e-05	1.80705e-05	3.25284e-05	5.75592e-06	0	5.99511e-05	4.04143e-05
OCLM	0	4.49167e-08	0	9.09025e-07	3.65203e-07	0	0	0	0	0
RP11-295K2.3	1.82969e-07	0	0	0	2.80446e-07	0	0	0	0	0
PDC	9.27269e-08	0	0	1.06356e-07	0	0	0	0	1.00401e-07	0
GS1-304P7.3	1.40864e-07	0	0	0	0	0	1.80289e-07	0	0	0
PTGS2	0	3.58374e-05	0	0	0	0	4.99994e-05	0	0	0.00036559
PACERR	0	2.22323e-06	2.66192e-07	2.33913e-06	1.48973e-07	4.27741e-07	1.2576e-06	2.90751e-06	1.79865e-06	5.10665e-07
PLA2G4A	1.33031e-05	0	0	1.45459e-06	0	0	6.4564e-06	1.22826e-05	3.65597e-06	2.17559e-05
RP11-398M15.1	2.24703e-07	0	0	0	0	0	0	5.82912e-08	9.61091e-08	0
LINC01351	1.19906e-06	0	0	1.59996e-06	0	2.30622e-07	1.6094e-06	0	1.4222e-06	0
RGS2	6.14689e-06	0	2.53467e-05	0	0	0	9.66489e-06	8.67354e-06	0	1.44266e-05
LINC01032	1.25086e-07	0	0	1.59711e-07	0	0	0	5.67996e-08	3.50619e-07	0
UCHL5	0.000100696	5.13592e-05	3.42111e-05	2.44933e-05	0	8.20366e-05	0.00018484	0	0.000206228	3.14347e-05
TROVE2	2.28457e-05	7.33248e-05	2.12218e-05	7.68883e-05	5.56185e-05	0.000124472	0.000102375	7.90269e-05	4.72988e-05	5.06597e-05
RP11-101E13.5	1.13004e-05	1.15749e-05	5.28981e-06	0	7.62686e-06	0	4.98677e-06	0	2.35309e-07	5.97191e-06
GLRX2	4.5462e-05	5.61095e-05	0.00022923	5.50915e-05	0	0.000240651	0.00032413	0	3.29282e-05	0.000104756
CDC73	5.7876e-05	0.000100474	0.000138593	9.3723e-05	9.08624e-05	0.000115276	5.97331e-05	5.04819e-05	0.000109737	5.52332e-05
B3GALT2	5.98952e-07	0	0	2.08027e-07	0	0	0	1.1085e-08	0	2.95976e-07
KCNT2	3.82065e-07	0	0	2.70022e-06	1.05759e-06	0	8.7098e-07	0	0	0
CFH	4.63911e-05	0	0	1.35537e-05	1.07733e-05	4.50545e-05	0	0	0	7.7746e-05
CFHR3	4.30439e-08	0	0	1.16645e-07	0	0	0	0	8.21231e-08	0
CFHR1	6.64148e-06	0	6.6841e-06	0	2.47863e-05	0	0	0	0	4.73493e-07
F13B	1.46623e-06	0	0	3.68327e-07	0	0	0	0	0	0
ASPM	0	0	0	0	0	0	0	0	0.000587273	0
ZBTB41	4.53123e-05	3.18287e-05	0	3.31933e-05	2.3603e-05	0	1.05383e-06	0	2.02689e-05	7.14975e-05
DENND1B	5.20973e-05	5.62359e-05	1.69225e-05	3.01864e-05	7.28135e-05	0	0	0	1.42187e-05	8.42e-06
C1orf53	0.000117923	0	0.000125351	6.61101e-05	1.94288e-05	0	2.82208e-05	1.93366e-05	3.47277e-05	6.58245e-06
LHX9	4.12309e-07	0	5.56429e-08	0	0	0	2.12397e-08	7.12289e-07	9.75241e-07	0
NEK7	4.49939e-06	7.78863e-05	6.60994e-05	0	0.000122191	0	8.19591e-05	7.64943e-05	0	0.000263587
PTPRC	8.87353e-07	0	5.63775e-07	0	0	0	0	0	0	0
MIR181A1HG	0	0.000100549	1.73576e-05	3.03223e-05	5.82096e-05	1.7739e-06	1.4448e-06	1.58646e-05	2.44345e-05	1.71964e-05
NR5A2	2.16592e-05	0	0	6.11549e-06	5.11726e-06	0	0	0	8.48057e-06	1.76982e-06
LINC00862	2.49487e-07	0	0	6.96833e-07	1.38918e-06	5.55441e-07	0	0	1.03371e-06	9.67158e-07
ZNF281	6.10039e-06	0.000120726	4.50648e-05	5.66341e-05	0.000117579	0	0	8.49537e-05	7.45709e-05	0.00011222
KIF14	0	0	0	0	0	0	0	0	0.000375328	2.98846e-05
DDX59	4.54608e-06	3.37257e-05	0	2.24905e-05	2.24108e-05	1.85475e-05	4.41831e-05	6.84431e-06	1.73475e-05	2.37535e-05
RP11-92G12.3	4.35447e-06	0	6.24234e-07	9.94724e-06	0	1.12403e-06	4.79525e-06	0	0	0
CAMSAP2	4.60966e-05	0.000397651	8.74773e-06	0.000135207	7.3148e-05	1.92194e-05	1.28755e-05	0	3.64338e-05	9.23507e-05
C1orf106	3.19362e-06	0.00034778	4.04712e-05	0.000219614	0.00033567	0	8.3483e-05	0.00019509	0.000154674	0.000486119
TMEM9	9.38891e-06	8.05436e-05	6.60934e-05	0.000133211	8.59508e-05	0.000212928	0.00016783	0	4.74581e-05	0.000126289
IGFN1	0	5.65428e-06	0	3.31396e-07	0	0	2.29615e-06	0	0	2.43324e-05
PKP1	0	0	2.57282e-07	0	1.60623e-06	0	0	0	0	2.47251e-08
TNNT2	1.3337e-06	8.44861e-06	0	8.34141e-06	2.25412e-05	0	0	0	0	3.67462e-05
LAD1	0.000334067	0.000173908	0.0003113	0.000563972	0.000356197	0.000630609	0.000266734	0.000263169	0.000253672	0.000212161
RP11-27G14.4	2.346e-06	9.22736e-07	0	4.9982e-06	2.39404e-06	2.39905e-06	2.01379e-06	1.86663e-06	0	8.26649e-07
PHLDA3	0	0.000556281	0.000105159	0.000183991	0.000202185	0.000477111	3.21791e-05	0	0.000236461	0.000432967
CSRP1	4.02072e-07	0	1.63967e-05	0	8.05424e-07	0	0	0	0	3.47789e-06
RP11-134G8.5	4.62506e-07	0	8.05819e-07	0	1.42891e-07	0	0	1.83218e-06	0	1.70743e-06
NAV1	0	7.40507e-05	4.46629e-06	0	0	0	0	9.03658e-06	0	0.000111076
IPO9-AS1	4.57903e-06	9.68839e-07	3.50899e-06	0	0	0	6.14093e-06	0	0	0
IPO9	0.000169229	0.000153789	0	0	5.54352e-05	0	0.000384689	0	0.000228161	0.00011533
SHISA4	0	6.55932e-05	0	0.000166576	1.6144e-05	4.78245e-05	3.59351e-05	0	0	8.38922e-05
RP11-307B6.3	0	1.59493e-08	0	7.21654e-07	5.90726e-07	1.40434e-06	2.35106e-07	0	0	1.07467e-06
TIMM17A	0.000172948	0.000138527	0.000204692	7.46692e-05	6.62244e-05	0.000329721	8.58541e-05	0.000242622	0.000204951	0.000107619
RNPEP	6.79255e-05	6.35677e-05	0	6.83827e-05	0.000103876	0.000194531	8.24634e-05	0	4.19874e-05	0.000144329
RP11-465N4.5	3.23844e-06	0	0	0	0	0	0	0	2.38366e-06	1.79685e-06
RP11-465N4.4	3.97261e-05	0	7.92722e-06	0	0	0	1.1922e-06	0	2.53427e-06	3.0574e-05
ELF3	0.000908706	0	0	0	0	0	0	0	0.000298426	0.000186786
GPR37L1	2.51312e-06	0	0	0	0	0	0	0	5.7991e-07	4.75199e-06
ARL8A	0	0.000113048	1.03089e-05	0.000127663	3.21104e-05	5.67964e-05	0	0	6.83722e-05	9.96072e-05
PTPN7	1.10463e-06	0	0	1.40244e-06	2.64794e-07	9.3701e-07	0	0	0	8.95824e-09
UBE2T	5.73209e-05	0	1.52507e-05	0	0	9.34878e-05	0.000682117	1.84838e-05	0.000567704	0
PPP1R12B	2.50947e-05	1.99383e-05	0	4.72417e-06	8.80476e-06	0	6.49252e-06	0	4.52517e-06	1.23621e-05
SYT2	0	1.0514e-06	0	4.91934e-06	2.78902e-06	2.88059e-06	0	0	0	5.59339e-06
RP11-569A11.1	8.59456e-07	5.37012e-07	0	0	6.35027e-08	0	2.15987e-07	0	0	0
KDM5B	0	3.48787e-05	8.7412e-06	3.12177e-05	0.000112071	0	0	2.92866e-05	0	0.000132063
PCAT6	0	0	0	2.61553e-05	2.95325e-05	0	0	0	0	4.46426e-05
RABIF	7.16225e-05	9.90848e-05	0.000222464	2.76365e-05	0.000126609	0.000174215	0.000212839	2.22902e-05	0	0.000117748
KLHL12	4.51003e-05	3.07817e-05	2.59083e-05	3.56729e-05	2.56507e-05	2.35241e-05	2.77659e-05	0	5.27952e-05	5.26737e-05
ADIPOR1	3.83371e-05	5.58302e-05	0.000370971	0.000330124	5.34294e-05	0.000104442	0.000384413	9.92848e-05	0.000124664	0.000199874
CYB5R1	7.88815e-05	0.00014288	2.00903e-05	0	5.3281e-05	6.53142e-05	0	0	0	0.000262462
TMEM183A	0.000227284	6.5293e-05	0.000311905	0.000106284	0.000129927	0.000100042	4.65894e-05	0.000167255	0.000147507	1.98612e-05
PPFIA4	7.60815e-08	0	0	9.09959e-08	1.29251e-07	0	0	0	0	1.96922e-06
ADORA1	1.35745e-07	0	1.78645e-07	0	1.37391e-07	0	1.77727e-07	0	0	2.48077e-08
CHIT1	0	0	0	0	5.40545e-07	2.47578e-07	6.24852e-07	0	0	2.78732e-07
LINC01136	0	0	0	1.3082e-06	1.09902e-06	5.08616e-07	0	0	5.8838e-07	1.94947e-06
BTG2	4.45543e-08	1.08264e-05	2.03151e-05	3.50401e-05	3.6854e-05	6.524e-06	0	4.15906e-05	5.64801e-06	1.69517e-05
PRELP	0	0	0	1.48971e-07	5.43183e-08	0	2.74869e-06	0	1.40305e-06	0
ATP2B4	1.67024e-05	2.87979e-05	0	2.72542e-05	0	0	0	0	9.66277e-07	3.80293e-05
LAX1	0	2.70558e-07	1.01876e-07	5.29937e-08	0	3.84888e-08	1.51711e-07	0	0	1.45721e-07
ZC3H11A	0.000112141	0.000330127	0	0.000132796	0.000148059	0	6.31734e-05	2.01689e-06	0.000114627	0.000254373
ZBED6	7.8745e-06	2.89342e-05	0	1.86031e-05	2.18158e-05	3.8355e-06	1.03785e-05	5.37161e-05	1.98659e-06	0
SNRPE	0.000295998	0.000226997	0.000906889	0.00047381	0.000141618	0.000730322	0.000627047	0.000964361	0.000584229	0.000201145
SOX13	2.97748e-05	6.45241e-06	1.21828e-05	2.25772e-05	7.96087e-06	2.89e-06	1.18869e-05	2.92889e-07	2.39822e-05	5.65313e-05
ETNK2	0	0.00010283	0	0.000113164	0	4.20954e-05	3.77455e-05	0	0	0
REN	0	8.19863e-08	1.11905e-06	2.1145e-06	0	0	1.08681e-06	0	2.37015e-07	2.65035e-06
KISS1	2.42555e-06	0	3.8142e-06	0	0	1.54059e-07	3.98233e-07	0	1.50173e-07	5.23042e-06
GOLT1A	1.16586e-05	0	1.99058e-05	0	0	0	2.27302e-06	0	0	5.65994e-05
PLEKHA6	4.86365e-05	4.53696e-05	0	9.62377e-06	3.20677e-05	0	9.48847e-05	0	6.45438e-05	5.50183e-05
LINC00628	0	1.53747e-06	5.97664e-06	0	0	0	1.6621e-05	1.29767e-05	9.39273e-06	1.54498e-06
RP11-739N20.2	2.78078e-06	0	0	0	1.17365e-06	1.17036e-06	4.19722e-06	0	4.40853e-06	0
PPP1R15B	0.000110814	0.000173527	1.02824e-05	1.22591e-05	0.000118728	0	0	0	8.50267e-05	0.00013246
PIK3C2B	4.3211e-05	7.23278e-06	1.931e-06	2.1127e-05	1.52922e-05	0	0	0	0	3.20841e-05
MDM4	0.000179837	9.99139e-05	0	7.87363e-05	9.92573e-05	0	5.63472e-05	0	9.86149e-05	1.90159e-05
RP11-430C7.4	2.07898e-07	4.4013e-08	0	0	4.85345e-07	0	2.00848e-07	0	0	6.79761e-08
LRRN2	0	5.9177e-06	3.55478e-06	0	4.51745e-06	0	0	0	2.41412e-06	5.7134e-07
RP11-430C7.5	3.70722e-07	0	7.82539e-07	0	4.91711e-07	2.05139e-07	0	0	0	1.03897e-06
NFASC	6.54397e-06	0	0	1.00678e-05	2.653e-05	4.4553e-06	0	0	0	1.6379e-05
TMEM81	2.12044e-06	3.3662e-06	1.15685e-06	4.1731e-07	2.7103e-06	0	1.77475e-06	0	7.43896e-06	1.04678e-05
RBBP5	7.28248e-05	7.00406e-05	0	0	2.83129e-05	0	4.70697e-05	0	8.07005e-05	8.09459e-05
DSTYK	4.3999e-05	6.52713e-05	9.33382e-06	7.56007e-05	5.10945e-05	0	0	0	5.17225e-05	5.2259e-05
TMCC2	1.78838e-05	6.01554e-05	7.72226e-06	7.23604e-05	0.000132079	0	6.74491e-05	0	0	9.35088e-05
NUAK2	0	0.000147321	1.62746e-05	3.84433e-05	0.000197808	0	5.26275e-05	3.39265e-06	4.18689e-05	3.58005e-05
LEMD1	0	0	0	0	0	0	0	0	0	4.8046e-06
BLACAT1	0	0	3.2701e-07	0	0	0	0	0	0	8.73883e-06
RP11-576D8.4	1.80101e-07	1.53198e-07	0	2.6383e-07	0	0	2.75266e-07	0	0	3.59913e-08
CDK18	0	3.0028e-05	0	4.24346e-05	0	0	0	0	0	4.86264e-05
MFSD4	6.41905e-06	0	2.70696e-06	5.03273e-07	3.81877e-07	0	1.47205e-07	0	2.25395e-06	0
ELK4	6.64161e-05	0.000126963	0	9.08618e-05	9.38092e-05	0	2.16768e-05	2.3642e-05	6.24318e-05	2.52268e-05
SLC45A3	0	4.14585e-05	0	4.23743e-06	0	0	8.48793e-06	0	3.97545e-05	2.58649e-05
NUCKS1	0.000361257	0.000289569	0.000209809	0.000339257	0.000192268	0.000529831	0.000408638	0.000198496	0.00108048	3.39908e-05
RAB29	0.000134017	0.000186113	9.4246e-05	0.000235463	8.04485e-05	3.29425e-05	0.000140191	0	0.00016957	0.00022188
SLC41A1	5.86941e-06	6.98203e-05	1.0328e-05	3.49998e-05	0	0	5.64011e-05	0	6.0616e-05	7.07967e-05
SLC26A9	5.88178e-07	0	0	3.30356e-09	6.2561e-08	0	3.51252e-07	0	0	6.35144e-07
RAB7B	3.46155e-06	0	0	3.55039e-06	0	1.63313e-06	0	0	0	0
CTSE	0	0	0	0	0	0	0	0	4.29285e-06	9.63006e-06
C1orf186	0.000179543	0	0.000139422	0.000294227	0.000265653	9.80862e-05	6.05523e-05	0	2.33444e-05	0.000159217
FAM72A	8.98939e-06	0	0	1.06538e-05	7.05417e-06	0	1.15489e-05	0	3.52311e-05	1.54991e-05
SRGAP2	4.03786e-06	8.44033e-06	0	1.49836e-05	1.28501e-05	0	7.60419e-06	0	8.57729e-05	6.17779e-05
IKBKE	0	0.00010151	1.21212e-05	8.63062e-05	0	1.44936e-05	5.04535e-05	0	0	0.000143713
RP11-534L20.5	0	0	0	0	3.71487e-08	0	0	0	8.85417e-07	9.89716e-07
RASSF5	2.71874e-05	0	0	3.39532e-05	0	0	0	0	0	2.27606e-05
EIF2D	1.66968e-05	0	9.37337e-05	6.64587e-05	4.26038e-05	0.000104666	5.98784e-05	0.000129074	4.05025e-05	0
RP11-343H5.6	7.02471e-07	6.7772e-07	0	0	1.63971e-08	0	1.00067e-07	0	3.37775e-07	7.10564e-08
DYRK3	0	2.05115e-06	0	2.55206e-06	3.76174e-06	8.66875e-07	2.80485e-06	1.4713e-06	2.03706e-06	1.07897e-06
MAPKAPK2	6.66864e-05	0.000213353	1.51282e-05	0.000113032	6.68964e-05	0	4.21106e-05	0	0.000179924	0.000184645
FCMR	0	0	0	0	0	0	6.00165e-06	0	1.15451e-06	7.07357e-06
PIGR	7.9897e-07	0	6.98283e-08	0	2.81226e-07	0	0	0	0	0
C1orf116	2.71117e-05	1.0802e-05	2.30353e-05	9.8309e-05	7.44628e-05	1.99342e-06	0	0	0	0.000237101
PFKFB2	3.46565e-05	7.96057e-05	0	1.477e-05	6.39765e-05	0	0	0	0	0.000158979
YOD1	1.47547e-05	6.12159e-05	0	6.16027e-06	1.96908e-05	0	0	1.10721e-05	2.75859e-05	7.0573e-05
C4BPB	0	9.38223e-05	0.000212562	0	1.88555e-06	0.000161258	4.59305e-05	8.19733e-05	4.31324e-06	0.000306564
RP11-6J21.2	2.87863e-06	2.43638e-06	4.66099e-06	1.42559e-05	3.84029e-06	4.84551e-07	1.33928e-06	3.33922e-06	6.46161e-06	1.09575e-06
CD55	2.00755e-05	8.88705e-05	1.71354e-05	0	1.67046e-05	7.93561e-05	2.05467e-05	0.000144217	3.12907e-05	0.000217375
CR2	9.50311e-07	0	2.82426e-07	0	0	0	6.99518e-07	0	1.02102e-07	0
CD46	0.000211859	0.000220067	0	3.16091e-05	8.95974e-05	0	0	0	1.5297e-05	0.000349704
C1orf132	3.1723e-05	0	0	7.45301e-06	0	0	0	0	3.5201e-06	9.23086e-06
CD34	0	0	0	0	0	0	0	0	0	4.4985e-06
PLXNA2	0.000127933	0.000168678	0	5.28227e-05	0.000117598	0	9.56782e-05	0	2.87229e-05	2.76372e-05
RP1-272L16.1	0	3.83353e-06	1.42992e-06	0	0	0	0	0	1.02146e-06	7.03196e-06
LAMB3	0	0.000723894	0	0.000125913	0.000590686	7.7216e-05	0.000125255	0.000286277	9.1971e-05	0.00111922
RP1-28O10.1	0	0	0	3.51571e-06	4.58494e-06	2.83722e-07	6.56151e-06	0	0	2.19077e-05
G0S2	0	0	1.33526e-05	0	0	0	0	0	0	0.000358608
HSD11B1	5.27698e-08	0	0	1.27553e-09	0	0	0	0	0	3.2318e-07
C1orf74	1.52894e-05	2.8069e-05	0	6.01344e-06	8.41724e-06	0	0	0	0	7.16121e-05
IRF6	3.35333e-05	0.000156925	0	0.000176892	0.000111999	1.4282e-06	0	6.46632e-05	1.89915e-05	0.000428745
DIEXF	5.64319e-05	0.00012273	0	1.02838e-05	4.1294e-05	0	6.5705e-05	3.9928e-05	7.35713e-05	5.55628e-05
SERTAD4-AS1	0	0.000112908	0	0	3.86761e-05	0	3.46358e-05	0	7.70759e-06	0
SERTAD4	0	9.91398e-05	0	0	7.01125e-05	0	3.71833e-05	0	4.97726e-05	0
HHAT	4.72207e-06	0	0	8.40617e-06	1.41191e-06	2.72295e-07	3.61879e-06	0	0	1.12417e-05
RCOR3	2.46076e-05	1.64491e-05	3.06236e-05	3.02894e-05	3.32047e-05	1.85676e-05	4.37901e-05	1.16606e-06	3.81561e-05	2.58874e-05
TRAF5	9.97634e-06	2.65036e-05	1.74733e-05	2.67495e-05	2.17664e-06	1.18083e-05	0	0	2.23531e-05	1.01049e-05
LINC00467	0.000263885	0	0.000142295	0.000112391	0.000145593	8.98225e-06	4.05107e-05	0	0.000109448	2.33048e-05
SLC30A1	4.18408e-05	4.41661e-05	4.62006e-05	3.80449e-05	0.000160332	1.43713e-05	1.63162e-05	0	3.43171e-05	0.000105838
RP11-354K1.2	4.0555e-07	0	4.85349e-07	0	2.61348e-07	6.63127e-07	0	0	7.70742e-07	7.03864e-07
RP11-354K1.1	2.0171e-06	0	0	3.25546e-07	1.62357e-05	0	0	0	0	4.06037e-06
NEK2	0	0	0	0	0	0	0	0	0.000414009	0
RP11-122M14.1	4.27024e-07	0	7.5423e-07	9.87984e-07	5.93822e-07	0	2.32097e-07	0	3.1207e-06	0
LPGAT1	0.000151347	0.0001491	1.53153e-05	0.000159649	0.00021408	2.06869e-05	9.44574e-05	6.24499e-07	9.97112e-05	0.000155655
RP11-552D8.1	1.52667e-07	0	4.52038e-08	3.63791e-08	7.40372e-07	1.58274e-07	0	0	7.05758e-07	0
INTS7	5.19094e-05	5.21802e-05	1.55797e-06	0	1.8891e-05	7.99485e-07	0.000109297	6.98986e-06	4.07264e-05	1.97184e-05
DTL	4.83107e-05	2.70055e-05	0	0	0	0	0.000389856	0	0	0
RP11-15I11.3	3.1484e-06	0	0	0	0	0	0	0	0	3.60815e-06
PPP2R5A	6.18614e-05	1.47823e-05	6.17628e-05	0.000136342	2.26031e-05	7.1732e-05	5.39518e-05	0	0.000133696	2.71251e-05
RP11-384C4.7	1.29028e-07	0	0	4.43974e-07	3.18287e-07	2.97808e-07	0	0	2.13662e-07	5.4303e-07
TMEM206	0	3.42944e-05	1.29079e-05	1.23896e-05	1.34917e-05	5.71762e-05	4.38413e-05	0	5.17134e-05	8.56494e-05
NENF	0.000251452	9.16433e-06	0.000547961	0.000826313	0.000471608	0.000331608	0.000606249	0.000331149	0.000334447	0.000190697
RP11-61J19.5	1.94717e-05	0	1.27873e-05	9.9472e-06	1.23606e-05	1.25923e-05	0	0	0	0
ATF3	2.86012e-05	8.33329e-05	0	0	6.83299e-05	0	0	6.23285e-05	1.94536e-05	7.86118e-05
BATF3	0	0	2.58714e-06	0	0	0	2.62271e-06	0	2.06567e-06	8.31399e-07
NSL1	6.63953e-05	2.77901e-05	0	2.34102e-06	3.70885e-05	0.000125031	9.41566e-05	0	0.000178463	3.65245e-05
TATDN3	1.89513e-05	0	3.95985e-05	2.19785e-05	8.9363e-06	3.87109e-05	0	0	3.17762e-05	1.81374e-05
SPATA45	5.19124e-07	2.27868e-07	0	4.40631e-07	0	0	0	0	5.29717e-07	0
FLVCR1-AS1	9.66205e-05	0	7.20379e-05	3.19649e-05	3.80377e-05	0	2.63947e-05	0	5.74964e-05	1.11005e-05
FLVCR1	0.000134011	9.20369e-05	0	0	7.64465e-05	0	2.40933e-05	0	3.58578e-05	2.12979e-05
VASH2	1.72142e-06	0	1.13206e-07	1.62864e-07	9.6986e-07	0	1.88253e-06	0	5.91918e-07	1.83828e-06
ANGEL2	1.79878e-05	4.26076e-05	8.38359e-06	4.46277e-05	3.00882e-05	3.13531e-05	3.33635e-05	0	5.29501e-05	2.51873e-05
RPS6KC1	3.57251e-05	5.34198e-05	0	2.78459e-05	5.68757e-05	0	0	0	2.60482e-05	6.37871e-05
SMYD2	0	0.000187245	0.000242031	0.000197547	3.26537e-05	0.000166086	0.000213411	0	9.04554e-05	1.7844e-05
PTPN14	9.23149e-06	0.000507454	5.83946e-05	0.000213609	0.00012432	0	4.32178e-05	0	6.78668e-05	0.000164223
CENPF	0	0	0	0	0	0	0	0	0.00153094	0
KCNK2	3.51857e-06	0	0	0	0	0	2.89857e-07	0	0	0
KCTD3	8.94321e-05	6.586e-07	0	7.05611e-05	4.04991e-05	4.46789e-05	0.000127993	0	9.32302e-05	1.8489e-05
USH2A	2.70848e-07	0	0	0	0	0	0	0	0	4.78679e-07
ESRRG	3.06055e-07	0	0	0	2.51483e-07	0	0	0	0	2.30962e-07
GPATCH2	6.27004e-05	4.03347e-05	5.22057e-06	7.78748e-06	4.58938e-05	5.6677e-05	0	3.40057e-05	7.59224e-05	2.76864e-05
SPATA17	7.60458e-06	2.62868e-06	2.03454e-05	0	3.51149e-05	5.24332e-06	0	0	0	8.74236e-06
RRP15	0.000237688	0.000228365	0.000238076	4.4083e-05	0	0.000194534	0.000105964	9.11336e-06	0.000343606	1.53804e-05
TGFB2-AS1	2.27257e-06	0	1.55016e-06	9.62389e-07	1.09311e-06	4.02236e-07	0	0	1.03315e-07	0
TGFB2	2.06147e-05	4.19583e-05	0	1.19712e-05	4.94607e-06	0	0	0	0	1.26496e-05
C1orf143	0	4.38857e-06	0	1.41449e-07	0	0	0	0	0	6.87361e-06
LYPLAL1-AS1	4.49537e-07	0	0	0	4.33691e-07	0	7.48183e-07	0	0	3.7178e-07
LYPLAL1	6.2827e-05	0	0	9.39138e-05	7.45267e-05	0.000223026	2.39918e-05	0	6.13944e-05	2.72954e-05
RP11-392O17.2	6.60261e-07	0	0	1.84606e-06	4.43056e-07	0	0	0	2.11766e-07	0
RP11-95P13.1	8.6097e-08	0	0	0	0	0	2.89784e-07	0	0	9.71355e-07
SLC30A10	7.50642e-07	0	0	0	1.17286e-06	0	0	0	0	3.67086e-09
EPRS	0.00011316	7.45424e-05	5.60554e-05	0	3.87834e-05	0.000100502	0	0.000292333	6.80962e-05	3.1755e-05
BPNT1	7.9987e-05	4.04236e-05	5.90274e-06	1.11711e-05	3.24234e-05	3.09411e-05	1.18484e-05	1.91883e-05	2.5028e-05	9.98055e-05
IARS2	0.000301557	0.000247263	2.93237e-05	0.000248663	0.000207136	9.58e-05	0.000112506	5.4848e-05	0.000208607	9.17814e-05
RAB3GAP2	7.27163e-05	0.000104064	0	4.50254e-05	5.28158e-05	0	4.41925e-06	0	3.35288e-05	0.000126386
MARK1	4.37409e-06	5.40881e-05	0	3.02908e-05	2.53541e-06	9.09731e-07	3.18257e-05	0	2.23625e-06	1.7417e-05
C1orf115	1.74465e-05	0	0	4.3709e-06	1.16457e-05	1.56277e-05	2.37062e-05	0	1.95077e-05	2.94191e-05
2023-03-02	0	1.67856e-06	0	2.50919e-06	0	1.09278e-06	2.38932e-06	0	1.71343e-06	0
2023-03-01	3.53862e-05	0	1.44554e-05	0	0	0	5.33728e-05	3.89036e-07	0	3.75322e-06
RNU6ATAC35P	5.01925e-07	0	0	0	0	0	6.53475e-08	0	0	0
HLX-AS1	7.59713e-08	0	0	1.94349e-07	0	0	5.67824e-09	5.54204e-07	0	1.58414e-07
HLX	0	3.2634e-07	0	0	6.47727e-07	0	1.72783e-06	1.35121e-06	0	0
DUSP10	0	6.70212e-06	0	4.6334e-05	5.89881e-05	1.21302e-05	0	3.15521e-05	2.18622e-05	0.000157315
RP11-191N8.2	1.25869e-06	0	0	0	1.22174e-06	0	0	0	1.88465e-06	0
RP11-815M8.1	7.3345e-06	0	0	2.27506e-06	4.2502e-06	0	1.31626e-07	0	7.07132e-06	1.23047e-06
RP11-400N13.2	0	4.52897e-07	7.96423e-06	2.81924e-05	0	0	4.13399e-05	2.8137e-05	1.05954e-05	9.93063e-05
RP11-400N13.3	0	0	0	0	8.77335e-07	0	0	0	0	1.37186e-05
RP11-378J18.9	9.39374e-08	0	0	4.17589e-07	1.22975e-07	0	1.76517e-07	0	0	1.9535e-07
HHIPL2	1.46317e-07	1.85407e-07	6.92325e-08	0	7.68655e-08	0	0	0	1.54386e-07	0
TAF1A	3.91786e-06	5.36635e-06	3.8972e-07	0	0	0	1.11155e-05	1.46864e-05	1.10183e-05	5.12011e-06
TAF1A-AS1	5.32123e-06	0	3.24183e-06	3.49939e-06	0	6.68628e-06	3.65375e-06	0	0	2.5019e-06
MIA3	3.06233e-05	4.50768e-05	0	1.88073e-05	2.57869e-05	1.21714e-05	0	3.62124e-05	1.48619e-05	3.92048e-05
RP11-378J18.8	1.11589e-06	1.09296e-05	1.02967e-06	0	3.67751e-06	0	8.52938e-07	0	9.22308e-06	9.64125e-06
AIDA	4.24171e-05	0.000136961	5.57423e-05	6.70194e-05	5.04926e-05	1.77321e-05	8.6916e-05	0	0.000141854	0.000150978
BROX	7.93837e-05	0.000101305	7.64444e-05	0.000124628	0.000106758	1.94064e-05	5.60298e-05	5.55628e-05	8.42189e-05	0.000151289
RP11-452F19.3	6.83594e-05	4.67104e-05	0.000158848	5.48895e-05	0.000146868	7.10531e-06	7.08488e-05	0	7.56873e-05	3.68345e-05
RP11-455P21.3	6.9484e-08	0	0	0	9.74444e-08	0	2.29117e-07	0	0	5.6059e-07
DISP1	2.41756e-06	6.29601e-06	0	3.80968e-06	4.762e-06	1.30515e-06	3.8611e-06	0	9.19162e-07	0
TLR5	2.56988e-07	0	0	1.70526e-07	1.05052e-07	1.23418e-07	6.22343e-08	4.39704e-07	6.33855e-08	0
SUSD4	0	0	2.85989e-06	0	5.90986e-07	0	8.4772e-07	0	9.34393e-08	1.82859e-06
CAPN8	0.000176701	0	0	0	0.000159028	2.17769e-05	2.92639e-05	0	0	8.5575e-05
CAPN2	0.000215877	0.000490396	0.00016873	0.000316841	0.000339114	0.000332314	0.000181974	0	9.28556e-05	0.000303407
TP53BP2	4.69767e-05	8.38651e-05	0	3.54215e-05	3.70436e-05	0	3.08021e-05	1.55805e-05	9.84465e-05	8.63904e-05
FBXO28	4.49095e-05	5.9781e-05	1.44127e-05	4.03566e-05	4.50269e-05	4.12936e-06	0	0	8.36456e-05	8.67146e-05
DEGS1	2.40508e-05	0.000114781	0	0	1.82832e-05	5.84869e-05	0.000159419	0	1.8806e-05	4.30106e-05
NVL	3.16144e-05	3.97157e-05	0	0	5.84941e-06	6.3074e-06	2.78648e-05	0	3.34911e-05	1.84288e-05
CNIH4	5.1343e-05	0.000208969	0.000559404	0.000187255	9.46402e-05	0.000777954	0.000278688	0	0.000390987	0.000519679
WDR26	7.19678e-05	0.00012902	1.16778e-05	7.92416e-05	0.000109105	0	0	3.17469e-05	2.48704e-05	0.000321722
CNIH3	7.43391e-06	0	0	1.25493e-06	0	0	2.99402e-06	0	2.1726e-06	6.73676e-06
DNAH14	5.16123e-05	9.09694e-05	4.60308e-05	2.51615e-05	3.73679e-05	7.40468e-05	9.14679e-05	4.4963e-05	5.94318e-05	0
LBR	0.000167761	0.000126818	0	9.74797e-05	0	0	9.94598e-05	8.86976e-05	0.000618027	2.44579e-05
ENAH	0.00024783	0.000470436	0.000283378	0.00014637	0.000241675	0	0	0	0.000145329	0.00016841
SRP9	0.00010533	7.55053e-05	0.000577566	0.00046182	0.000255644	0.000396582	0.000401929	0.000390073	0.000255801	0.000170359
EPHX1	0.000495224	0	0	0	0.000138168	0.000234019	0	0.000143766	5.28539e-05	7.64098e-05
RP11-285F7.2	1.0909e-05	1.5599e-06	0	0	1.05937e-05	0	1.74987e-06	0	3.47344e-06	2.04688e-05
TMEM63A	7.79847e-05	1.21932e-05	0	8.39263e-05	1.5263e-05	0	4.83522e-05	1.41725e-05	2.03448e-05	6.62246e-05
PYCR2	0.000109488	1.27044e-05	2.36732e-05	0.000127957	0	0.000150202	8.57207e-05	0	0.000106541	1.50172e-05
SDE2	2.3442e-05	2.37008e-05	1.02706e-05	1.96174e-05	2.18516e-05	0	1.06969e-05	2.35788e-05	5.71657e-05	3.00475e-05
RP11-396C23.4	1.88056e-06	0	0	0	0	7.15035e-07	2.97208e-06	0	0	0
H3F3A	0.000337132	0.000173013	0.000923185	0.000611335	0.000778332	0.00100103	0.000638725	0.00112119	0.000506524	0.000342536
RP11-396C23.2	1.30737e-05	0	2.13368e-06	1.0751e-05	0	1.39602e-06	9.46005e-06	0	0	0
ACBD3	8.24191e-05	0.000117023	4.07706e-05	3.98625e-05	0.000135351	0.000145028	0	2.73576e-06	6.13746e-05	0.000193828
MIXL1	0	0	0	9.20055e-07	3.97624e-08	0	1.17607e-06	0	0	0
LIN9	1.13867e-05	0	0	0	1.63214e-06	0	4.57197e-05	0	2.7508e-05	7.01652e-06
PARP1	0.000219332	6.40643e-05	0.000295044	0.000173911	0.000101771	0.000243562	0.000515482	0.00022633	0.000324859	4.47471e-05
ITPKB	2.22887e-06	8.0064e-06	0	8.11344e-07	3.81435e-07	0	0	5.05298e-09	5.10108e-06	1.14219e-05
PSEN2	7.00511e-06	5.4246e-05	1.11847e-05	2.8169e-05	3.92461e-05	4.64684e-05	1.80032e-05	0	0	2.1348e-05
ADCK3	4.37483e-05	0	1.08843e-05	0	0	0	2.47046e-05	5.07448e-05	2.69481e-05	4.89249e-06
CDC42BPA	0.000127046	0.000200429	0	4.63049e-05	0.000115098	7.11009e-06	5.42525e-05	0	7.53349e-05	8.56947e-05
CTD-2090I13.1	1.54757e-06	0	5.32511e-06	0	1.40569e-06	0	0	4.65617e-06	0	7.94503e-07
ZNF678	8.14874e-06	6.92527e-06	2.2227e-07	3.39092e-07	3.78376e-06	0	8.67907e-06	0	4.84769e-06	1.2675e-05
SNAP47	5.80575e-05	3.57267e-05	0.000116215	0.000116652	5.69432e-06	0.000143494	8.07119e-05	9.75489e-05	0.000114924	0
JMJD4	7.9701e-05	7.27491e-05	3.20924e-05	5.35182e-05	9.25472e-06	7.17409e-05	7.20534e-05	0	4.08439e-05	8.96293e-05
WNT9A	1.02755e-06	2.48952e-05	0	1.89272e-05	3.15103e-05	0	0	0	0	7.59724e-06
WNT3A	7.76102e-08	0	1.42252e-07	4.64554e-07	3.06445e-07	2.49719e-07	0	0	0	0
ARF1	0.000258067	0.000234721	0.00037223	0.000326609	0.000164069	0.000472223	0.00017611	0.000377323	0.000384375	0.000301034
C1orf35	0.000113003	1.27772e-05	9.55526e-05	0	0	0.000151142	0.000411844	9.85957e-05	0.000141669	2.53423e-05
MRPL55	0.000244046	9.23198e-05	0.000545621	0.000262181	6.89127e-05	0.000218267	0.000399986	0.000322016	0.000423999	0.000109723
GUK1	0.000391221	0.000337373	0.000755008	0.000704802	0.000514409	0.000226428	0.000444283	0.00052754	0.000183728	0.000669834
GJC2	8.57002e-07	0	2.31367e-07	4.34892e-07	1.08715e-06	1.1019e-06	0	0	1.052e-06	9.44791e-07
IBA57-AS1	1.053e-06	0	3.5302e-07	1.64446e-06	0	6.00135e-07	0	0	0	8.29118e-07
IBA57	2.36493e-05	3.06753e-05	0	1.20071e-05	6.4596e-06	0	2.01867e-05	1.03557e-05	4.40017e-05	1.61314e-05
C1orf145	0	9.36552e-06	1.09666e-05	0	3.75742e-05	0	0	0	0	2.21631e-05
OBSCN	4.63969e-06	1.93853e-05	0	1.20271e-05	1.67889e-05	0	6.30403e-06	0	0	3.79337e-05
RP11-245P10.6	3.14619e-07	0	0	2.45576e-08	3.2798e-07	0	0	0	3.36226e-08	5.38209e-07
TRIM11	5.07283e-05	4.39445e-05	1.68195e-06	6.129e-06	3.13372e-05	0	4.38776e-05	0	5.50024e-05	7.5919e-05
TRIM17	3.59552e-07	0	0	0	0	0	0	0	0	0
HIST3H2A	0.000103863	0	4.82847e-05	2.93652e-05	5.48383e-06	0	0.000194186	0.000146862	0	0.000108957
HIST3H2BB	4.36073e-06	0	2.67353e-06	1.86191e-06	0	0	1.97775e-06	0	7.44562e-07	8.22225e-07
RNF187	0.000166426	0.000167567	0.000100343	0.000139441	9.8342e-05	0.000233323	0.000114789	0	0	0.000111866
RHOU	8.03507e-06	0	0	3.18684e-06	9.50764e-06	0	0	0	0	2.49543e-06
RP5-1061H20.4	1.22842e-06	1.39234e-07	0	1.43567e-06	2.16341e-07	6.50688e-07	0	0	0	0
RAB4A	0.000131352	0.000124268	0.000390879	0.000342331	0.000208771	0.000157925	0.000231414	0.000173313	5.13536e-05	8.62556e-05
RP4-803J11.2	1.33127e-06	0	5.9358e-07	6.39853e-07	1.62143e-06	0	1.25897e-08	0	7.90998e-07	7.96505e-07
CCSAP	7.99876e-06	4.24186e-06	0	9.92282e-06	1.02486e-06	0	7.26498e-06	0	4.09499e-05	1.26498e-05
ACTA1	2.69765e-08	6.69745e-07	0	1.89121e-07	8.28694e-08	4.99534e-08	0	0	2.46672e-09	9.01835e-07
NUP133	3.3485e-05	3.6283e-05	0	8.03694e-06	2.28835e-05	0	3.66985e-05	0	5.84655e-05	1.80383e-05
RP4-613A2.1	1.49574e-06	0	1.88406e-06	1.11296e-07	0	3.42821e-07	0	0	0	0
ABCB10	4.82626e-05	2.6228e-05	0	2.83174e-05	1.1022e-05	0	8.09295e-05	0	3.1955e-05	1.11742e-05
TAF5L	7.69057e-05	9.66972e-05	0	1.0501e-05	2.75478e-05	0	0.000110307	0	6.94732e-05	5.31004e-05
URB2	4.51768e-05	4.96185e-05	1.24228e-06	1.39028e-06	0	0	7.3485e-05	0	4.17487e-05	2.13836e-05
GALNT2	4.41649e-05	0.000413031	1.27872e-05	0.00016525	0.000464767	5.75423e-05	8.37149e-05	0	7.36735e-05	0.000109138
RP5-956O18.3	0	0	0	0	2.55989e-07	1.77011e-06	8.87151e-07	0	0	2.42049e-06
PGBD5	0	3.87231e-05	0	7.76199e-05	6.13362e-05	0	1.95914e-05	0	0	0.000117848
COG2	7.47832e-05	6.7574e-05	6.49979e-06	6.12447e-05	4.98416e-05	1.20361e-05	4.50469e-05	0	6.0675e-05	5.41512e-05
AGT	3.68161e-05	0	0	0	1.06278e-05	0	0	0	0	1.25891e-05
RP5-858B6.1	8.46992e-07	0	0	0	2.14085e-07	0	0	0	0	2.54391e-06
C1orf198	0.000101912	2.95567e-05	1.3987e-06	0	3.68112e-05	0	4.43398e-05	0	3.61936e-05	6.54159e-05
RP5-858B6.3	6.52766e-07	0	2.52203e-07	1.6639e-07	2.34247e-07	7.69552e-08	4.47016e-07	0	0	0
TTC13	1.33876e-05	1.09584e-05	0	2.33022e-06	3.1728e-06	2.03458e-06	1.58705e-05	0	1.0327e-05	9.05875e-06
ARV1	3.68114e-05	5.47242e-06	0	3.96519e-06	1.09073e-05	5.3706e-05	8.00485e-06	1.3355e-05	3.6881e-05	8.38558e-06
C1orf131	0.000182063	4.48004e-05	0.000168044	2.00246e-05	7.19844e-05	0.000148572	2.31995e-05	0	0.000206251	8.22152e-06
GNPAT	7.4699e-05	6.44198e-05	3.82656e-05	4.80058e-05	7.33309e-05	0.000112204	4.41794e-05	5.12489e-06	8.58232e-05	4.48654e-05
EXOC8	1.92814e-05	4.25472e-05	1.73951e-05	1.48673e-05	3.07942e-05	0	0	0	1.75523e-05	8.34898e-05
SPRTN	2.73366e-05	4.76539e-05	4.77025e-05	1.7578e-05	3.89047e-05	5.35398e-06	1.90556e-07	4.12158e-06	8.32202e-05	5.04147e-05
EGLN1	6.90451e-05	0.000108116	6.48907e-05	3.16868e-05	2.44491e-05	1.73046e-05	9.48179e-05	3.09329e-05	8.8e-05	5.39555e-05
RP11-295G20.2	0.000277379	0	0.000242036	0.000146079	0.000112974	0	0	0.000131257	8.37411e-05	0.000137232
TSNAX-DISC1	0	0	0	1.02868e-06	0	0	0	6.13048e-07	0	8.64116e-07
TSNAX	9.8261e-05	0.000108056	2.93588e-05	0.000103533	5.43054e-05	3.56914e-05	1.28386e-05	0	7.76038e-05	9.62056e-05
SIPA1L2	5.70082e-06	2.09622e-07	0	0	6.92521e-06	0	1.47877e-05	0	3.70194e-06	6.03249e-06
MAP10	9.7304e-07	0	0	4.83681e-07	1.65571e-06	0	6.71543e-07	0	2.32743e-06	3.29859e-06
NTPCR	9.53805e-05	3.61229e-05	0.000180862	0.000179324	2.34007e-05	0.000268201	0.000114385	7.60978e-05	2.4516e-05	3.27905e-05
PCNXL2	2.41708e-05	2.53162e-05	3.84772e-06	2.36781e-05	5.71219e-05	0	3.77141e-05	0	1.0743e-05	2.8281e-05
RP5-862P8.2	2.27867e-05	2.909e-06	1.58624e-06	2.14939e-05	2.51039e-05	0	3.32907e-05	0	2.23839e-05	1.478e-05
KCNK1	0	9.13969e-06	0	0	1.91875e-05	1.16401e-05	7.20221e-05	0	4.80475e-05	0.000173266
RP5-827C21.4	3.59995e-05	0	6.71081e-06	3.83499e-05	5.44871e-06	5.89907e-06	1.21136e-05	0	6.55372e-06	0
COA6	0.000216206	0	0.000299361	0.000274039	8.41276e-05	0.000342787	0.00014495	9.14263e-05	0.000274273	7.59911e-05
TARBP1	6.31823e-05	4.20405e-05	9.13979e-06	6.85393e-05	0	0	4.79206e-05	0	2.58043e-05	7.49629e-06
IRF2BP2	0.000143775	0.000358213	7.50996e-05	0.000144903	0.000287769	0	0.000221539	0.000124731	0.000332108	0.000215726
RP4-781K5.2	0	3.0517e-07	6.90773e-07	0	1.40844e-07	3.36812e-07	0	9.96404e-07	1.10476e-06	8.66199e-07
LINC00184	0	0	4.63602e-07	0	0	0	3.31152e-07	0	1.6141e-07	1.88493e-07
RP4-781K5.4	0	0	1.24252e-06	1.53212e-06	0	0	0	0	8.84041e-07	2.62947e-06
RP4-781K5.5	2.71301e-07	0	6.26327e-07	0	0	0	4.31522e-08	0	4.22069e-07	3.29828e-06
LINC01132	0	0	0	4.47662e-07	0	0	1.06283e-07	3.70226e-07	0	0
RP11-443B7.1	3.42945e-05	0	5.18894e-07	8.22282e-06	0	0	7.96901e-06	0	1.41657e-05	9.8024e-06
LINC01348	9.56851e-07	0	3.06847e-08	4.09662e-06	1.51188e-06	0	2.03056e-06	0	2.37988e-06	1.33993e-06
RP4-597N16.4	9.15996e-08	1.20659e-06	1.81407e-07	0	0	7.38797e-07	0	4.23012e-07	1.03656e-08	1.06079e-06
TOMM20	0.000173301	0.00012806	0.000280239	0.000166676	0.000127904	0.000149454	6.06337e-05	0.000821374	0.000183488	0.000246682
RBM34	8.0925e-06	1.67317e-05	7.68237e-06	6.34056e-06	1.25037e-05	1.19065e-05	1.28417e-06	2.23906e-05	1.69267e-05	0
ARID4B	3.82658e-05	0.000105499	4.90051e-05	7.71173e-05	7.24027e-05	8.14889e-05	0	0.000132158	0.000147541	7.91536e-05
GGPS1	7.09559e-05	4.10919e-05	5.251e-05	0.000133875	8.3633e-05	8.22484e-05	2.66546e-05	3.55829e-05	3.83506e-05	7.71261e-05
TBCE	2.69927e-05	3.26766e-05	0	4.61337e-06	4.32764e-05	8.78412e-05	0	7.19461e-06	2.68762e-05	0
B3GALNT2	3.80828e-05	4.221e-05	1.35262e-05	2.96067e-05	1.49528e-05	1.80725e-05	2.06565e-05	0	5.66465e-06	0
GNG4	1.19304e-06	0	6.18509e-06	0	6.87143e-06	0	9.38274e-07	0	1.01835e-05	1.08494e-06
LYST	9.80782e-06	0	9.43112e-06	6.91922e-05	5.89452e-05	3.53919e-05	0	0	0	4.88096e-05
NID1	3.4394e-07	0	0	7.8059e-08	7.17845e-07	1.02013e-07	0	0	0	0
GPR137B	0	0	1.78175e-06	0	9.73323e-07	7.36296e-07	0	0	0	5.95269e-06
ERO1B	3.76597e-07	0	0	0	2.44482e-06	4.89134e-07	0	1.19827e-07	3.29196e-07	4.42943e-06
EDARADD	4.35634e-06	1.92014e-06	0	0	0	4.70731e-06	0	9.67908e-08	7.01696e-08	1.66307e-06
LGALS8	6.33483e-05	2.71725e-05	1.95889e-05	4.64548e-05	1.78664e-05	1.86996e-05	1.35849e-05	0	2.49174e-05	9.29449e-05
LGALS8-AS1	6.21391e-06	0	2.08669e-06	7.26456e-06	0	2.9864e-06	0	0	0	4.67712e-07
RP11-385F5.5	6.79424e-07	2.27464e-06	1.98214e-06	1.98145e-06	7.13692e-07	0	0	2.23116e-06	4.27797e-06	0
RP11-385F5.4	1.11364e-06	1.00819e-06	0	2.84171e-07	7.12046e-07	0	0	0	4.66726e-06	1.31621e-06
HEATR1	7.41294e-05	9.10728e-05	1.41017e-05	0	1.46261e-05	0	3.01421e-06	0	7.53323e-05	4.15088e-05
ACTN2	1.0882e-06	0	2.24649e-06	0	4.72445e-07	0	0	0	0	0
MTR	5.27161e-05	2.92724e-05	0	1.01119e-05	9.59222e-07	0	5.1126e-05	0	3.33778e-05	7.01028e-06
MTRNR2L11	1.0204e-06	3.42401e-07	8.90982e-07	0	1.2274e-06	0	0	0	0	1.34019e-06
LINC01139	1.42471e-07	0	7.56202e-07	3.9324e-07	0	1.11893e-06	0	0	0	1.28486e-07
RP11-544D21.2	0	0	0	5.31689e-09	3.45507e-07	0	7.73117e-07	0	4.65731e-07	3.3842e-08
CHRM3	6.04621e-05	3.01272e-05	0	8.55515e-05	4.46796e-05	0	5.98252e-05	2.85852e-05	0	8.04274e-05
CHRM3-AS2	7.90846e-08	0	0	0	1.47767e-07	2.78968e-07	0	0	4.45043e-07	2.1068e-07
FH	3.67126e-05	0	0	0	4.62705e-06	0.000186184	5.40075e-05	2.80902e-05	0.000105672	0
KMO	0	4.58607e-07	6.83772e-07	1.313e-06	0	0	2.19243e-07	0	2.72655e-07	6.02487e-07
OPN3	1.68067e-06	0.000108079	0	0.000118053	6.17471e-05	5.1545e-05	2.99783e-05	0	7.12445e-06	0
CHML	1.60122e-05	6.1958e-05	1.65774e-05	4.95349e-05	2.50432e-05	0	7.58176e-05	0	3.48766e-05	4.00684e-06
EXO1	1.87672e-05	0	0	0	0	0	0.000164049	0	0	0
RP11-561I11.3	6.87518e-07	0	0	1.50576e-07	0	0	0	0	1.42206e-07	0
CEP170	0	0.000204446	0	0	0	0	5.32846e-05	3.64482e-06	3.95802e-05	3.31722e-05
SDCCAG8	5.57078e-07	0.000126421	5.75457e-05	0.000112879	5.07098e-05	8.99612e-05	0.000235862	7.52739e-05	3.19645e-05	2.6913e-05
AKT3	0	7.62857e-05	0	5.06354e-05	1.03478e-05	0	6.95319e-05	0	0	0
RP11-269F20.1	2.00734e-07	0	0	0	0	0	0	3.30269e-07	0	0
ZBTB18	4.43201e-06	2.81262e-05	1.64287e-06	8.49523e-06	2.7829e-05	0	0	1.72812e-05	3.0374e-05	3.30917e-05
ADSS	0.000176454	6.68979e-05	5.78213e-05	3.75384e-05	8.97315e-05	5.84275e-05	0.000111211	0	0.00013448	4.92659e-05
C1orf101	5.87751e-07	0	5.62787e-08	6.58527e-07	0	9.38744e-08	0	0	9.10381e-07	0
DESI2	9.07092e-05	8.60798e-05	4.09546e-05	0.0001437	8.21887e-05	2.16355e-05	7.61496e-05	8.35228e-05	0.000305963	6.88731e-06
RP11-173A6.3	1.24213e-06	0	0	5.46092e-09	0	0	1.40322e-06	0	0	0
COX20	0.00033012	0.000275956	0.000750357	0.000483051	0.000254861	0.000276368	0.000291752	0.000337624	0.000408178	9.844e-05
HNRNPU-AS1	2.55009e-05	1.6609e-06	0	1.79827e-05	1.43999e-05	0	1.7875e-05	0	3.84949e-06	4.44765e-06
RP11-11N7.5	1.17684e-07	0	0	3.78055e-08	0	0	0	0	3.02134e-09	0
HNRNPU	0.000456173	0.000397849	7.04713e-05	8.24176e-05	0.000306684	0.000243593	0.000300239	0.000254382	0.000477985	0.000107637
RP11-11N7.4	0	0	0	5.60882e-07	1.54456e-08	9.82293e-07	5.87293e-07	0	2.09978e-07	0
RP11-156E8.1	7.03829e-07	0	0	2.16276e-06	1.87241e-06	9.55495e-07	7.8948e-07	0	0	0
EFCAB2	4.17678e-06	0	3.29195e-05	2.16316e-05	9.10737e-06	3.26999e-05	3.88836e-05	1.94478e-05	5.80477e-05	7.39329e-06
KIF26B	0	3.37469e-06	5.85369e-06	0	2.432e-05	0	0	0	0	1.07575e-05
SMYD3	2.24413e-05	4.03794e-05	1.78776e-05	5.44287e-06	1.93797e-05	7.68931e-05	5.95422e-05	2.33397e-05	1.96015e-05	3.81778e-05
TFB2M	4.08074e-05	3.45523e-05	1.06842e-05	0	4.97273e-06	5.20818e-05	1.17169e-06	5.94719e-05	6.30389e-05	2.61088e-05
CNST	1.4188e-05	2.79759e-05	9.96074e-06	2.39488e-05	1.1459e-05	0	1.34062e-05	1.36919e-05	3.02929e-05	4.27843e-05
RP11-439E19.9	2.23956e-08	5.52037e-07	4.37107e-07	0	1.5317e-09	0	3.27071e-08	0	8.41235e-07	1.27178e-06
RP11-439E19.7	1.4508e-06	0	7.8416e-07	0	2.65007e-07	0	0	0	2.06064e-07	1.43684e-06
SCCPDH	8.18861e-05	3.27981e-05	4.85556e-05	9.60939e-05	5.22945e-05	0.000300491	0.000288241	0	8.65348e-05	5.55222e-05
RP11-439E19.10	8.11891e-07	4.0177e-07	4.38709e-07	0	4.33513e-07	0	1.76781e-08	0	0	0
AHCTF1	7.41151e-05	7.41877e-05	0	3.0652e-06	1.27227e-05	0	8.32542e-05	0	0.000106423	3.34512e-05
ZNF695	5.98031e-07	0	1.69565e-06	0	1.12916e-06	0	0	0	2.32808e-06	0
ZNF670-ZNF695	0	0	2.96048e-07	0	2.29221e-07	0	0	0	6.84935e-07	0
ZNF670	2.46457e-06	1.55041e-05	5.63839e-06	6.91865e-06	6.98788e-06	1.68758e-05	2.15988e-05	0	2.33403e-05	1.26222e-05
ZNF669	4.40892e-06	1.23551e-05	9.36199e-07	0	5.93661e-06	6.75949e-06	5.48477e-07	1.09486e-05	8.31194e-06	4.59103e-06
C1orf229	2.49682e-07	0	0	0	0	0	3.55429e-08	0	2.12178e-09	4.25093e-07
ZNF124	1.30518e-05	6.68373e-06	1.22182e-05	7.86846e-07	5.03524e-06	2.7193e-06	1.08372e-06	1.11222e-05	5.36187e-06	1.28025e-05
RP11-488L18.10	1.11801e-05	1.39874e-05	0	3.22589e-06	5.86131e-06	0	6.79008e-06	0	1.03119e-06	1.69621e-05
RP11-488L18.8	2.07331e-06	0	0	5.55373e-07	1.04689e-06	0	3.19397e-06	0	1.22755e-06	1.31323e-06
ZNF496	7.26737e-06	5.93894e-05	2.18658e-07	4.42217e-05	0	1.09708e-05	5.63768e-05	0	4.7527e-05	1.07646e-05
TRIM58	5.26534e-08	6.83402e-08	2.48063e-06	0	4.39907e-07	5.47634e-07	0	0	2.34676e-07	0
OR2T10	3.8328e-07	0	0	0	0	0	0	0	0	0
SH3BP5L	2.31694e-05	7.04535e-05	1.49098e-05	1.09797e-05	3.54846e-05	0	2.02256e-06	0	2.38731e-05	7.77351e-05
ZNF672	3.43058e-05	6.40999e-05	3.04945e-05	2.75189e-05	4.22297e-05	1.33521e-05	0.000183909	0	1.28889e-05	4.903e-05
ZNF692	2.58408e-05	1.20892e-05	2.31807e-05	1.16789e-05	0	2.06304e-05	1.09479e-05	1.40729e-05	1.72388e-05	5.37878e-06
PGBD2	3.92764e-06	1.01511e-05	0	0	4.70249e-06	6.81556e-06	5.05624e-06	6.96762e-06	4.76321e-06	9.09325e-06
FAM110C	0.000147627	0.000135753	8.71619e-06	0.000176222	0.000199668	8.40728e-06	4.0135e-05	6.5167e-06	0	0.000148267
SH3YL1	0.000257474	0	8.61772e-05	0.000124931	0.000381486	0.000217127	0.000113452	0.000106892	2.90992e-06	7.81904e-05
ACP1	0.000354508	8.80503e-05	0.000769678	0.000513838	0.000178396	0.000501476	0.00053678	0.000686818	0.000373	0.000218294
TMEM18	9.50993e-05	3.55246e-05	0.000204203	0	1.86587e-05	0.000181927	0.000231112	0.000150868	0.000232671	5.35368e-05
AC092159.2	2.36903e-07	0	3.48552e-07	0	0	0	3.10874e-07	0	5.8884e-07	0
AC144450.2	3.06997e-07	6.36781e-08	0	7.47179e-07	5.13365e-07	0	3.67247e-07	0	0	2.61697e-07
MYT1L	4.2125e-07	0	0	3.22157e-06	0	0	2.4895e-06	0	1.21149e-06	0
TSSC1	0.000108599	7.88153e-05	0.000212146	3.94746e-05	6.41802e-05	0.000263932	9.58216e-05	2.41778e-05	0.000148191	7.79073e-05
TRAPPC12	3.50014e-05	8.72121e-05	5.32685e-07	8.19353e-06	9.41787e-06	0.000140635	8.18972e-05	1.63737e-05	9.21365e-05	6.28209e-05
TRAPPC12-AS1	7.49224e-07	0	7.41445e-08	0	0	1.49793e-06	1.22725e-07	2.88974e-08	0	0
RP11-1293J14.1	1.02132e-06	2.0869e-06	0	6.28013e-07	2.65171e-07	1.92344e-07	0	0	0	0
ADI1	0.000433826	0	0.000230653	9.22493e-06	0	0.000222691	0	0.000162443	0.000142677	0
AC142528.1	1.34591e-05	0	4.77029e-06	2.29879e-05	1.76042e-06	9.50354e-06	3.95391e-06	1.31133e-06	1.61396e-05	0
AC108488.4	4.31195e-07	1.00798e-06	4.81132e-08	0	1.50202e-08	1.69901e-06	3.09658e-07	0	6.541e-07	6.97128e-07
RNASEH1	0.000152932	8.47443e-05	0.000405199	0.000292244	7.91614e-06	0.000188657	0.000333746	0.000180608	0.00014748	1.07409e-05
RNASEH1-AS1	5.86697e-05	0	0.000152796	0.000193822	0	7.15728e-06	0.0002192	9.79299e-05	8.43329e-05	0
RPS7	0.000426948	0.000245109	0.00117567	0.00100096	0.000867974	0.000704478	0.000421442	0.00391626	0.000274979	0.000416126
COLEC11	1.81902e-07	0	0	2.56821e-08	0	1.96581e-07	0	0	3.1285e-08	0
ALLC	4.92287e-07	0	0	5.42379e-07	0	0	0	0	0	0
LINC01249	2.93468e-07	0	1.32649e-07	0	1.5693e-06	0	0	0	0	3.44991e-07
RSAD2	1.37828e-06	3.73038e-07	0	6.00926e-07	0	0	0	0	0	0
RNF144A	0	0	0	0	9.11011e-08	0	3.74028e-06	2.07521e-07	6.42895e-07	9.59193e-07
AC011747.4	6.40836e-06	0	0	7.1216e-06	0	2.26857e-06	3.02977e-06	0	0	0
ID2-AS1	5.82958e-06	0	5.2688e-08	8.41934e-07	5.63241e-06	0	0	0	2.30051e-06	0
ID2	0.000410474	0	7.59215e-05	9.94414e-05	0.000419817	0.00023474	0	0.000123804	0.000263383	0
RP11-434B12.1	4.37542e-06	8.45918e-06	3.31052e-08	0	6.00432e-06	0	0	0	0	0
KIDINS220	8.69095e-05	0.000170418	7.70607e-07	8.28407e-05	0.000109208	0	0	0	4.56583e-05	6.76353e-05
MBOAT2	0	0.000854819	0.000113855	6.44731e-05	0.000375156	0.000165572	0.000129972	0	4.10273e-05	0
RP11-734K21.5	5.77339e-07	1.06301e-06	0	4.72687e-07	1.52296e-06	6.22249e-07	6.89396e-09	0	0	0
RP11-734K21.3	0	1.03676e-06	0	0	0	0	3.31683e-06	0	0	2.94939e-06
ASAP2	4.97354e-05	0.000506694	3.46991e-05	0.000123064	0.000601373	0	3.20257e-05	0	2.47545e-05	4.59976e-05
ITGB1BP1	0.000166942	0.00022693	0.000807873	0.000652089	0.000172216	0.000256288	0.000573189	0.000543041	0.000573906	0.000187505
CPSF3	8.09172e-05	4.98549e-05	0	0	4.54676e-05	7.31363e-05	7.45382e-05	0	0.000123648	5.89464e-05
IAH1	2.02385e-06	0.000160836	0.0002562	0.000311646	0.000287685	0.00048047	0.000298771	4.81092e-06	0.000116055	0
ADAM17	0.000193893	0.000172953	0	0.000169446	0.000124799	0	3.94507e-05	0	6.47941e-05	0.000287924
RP11-214N9.1	1.21555e-05	0	4.48054e-06	1.81975e-05	1.12907e-05	3.09612e-06	2.61212e-06	0	0	0
YWHAQ	0.000314127	0.000133405	0.00054103	0.000506177	0.000344992	0.000772179	0.000455707	0.000530013	0.000509031	0.00030649
[truncated: 19,132 more rows]

## Sheet: d
	x
1	4.30316e+06
2	4.09109e+06
3	3.42667e+06
4	3.34101e+06
5	3.18651e+06
6	3.05134e+06
7	2.56979e+06
8	2.56126e+06
9	2.5121e+06
10	2.45739e+06
